# Supplementary material for: A systematic survey of centrality measures for protein-protein interaction networks
Source: BMC Syst Biol. 2018 Jul 31;12:80. doi: 10.1186/s12918-018-0598-2 (PMC6069823; doi:10.1186/s12918-018-0598-2)
Supplement: Supplementary file 1 — Evidence channel dataset. The contents of 13 evidence channels illustrating the yeast PPIN from STRING database. (downloaded in 3rd Sep 2016) are provided. (TXT 28629 kb) [file 12918_2018_598_MOESM1_ESM.txt]

neighborhood_transferred	fusion	cooccurence	homology	coexpression	coexpression_transferred	experiments	experiments_transferred	database	database_transferred	textmining	textmining_transferred	combined_score
0	0	0	0	0	84	75	96	0	0	42	119	235
109	0	0	0	0	0	0	143	0	0	0	201	336
654	0	291	0	0	78	75	425	0	0	788	325	977
0	0	0	0	0	0	0	0	0	0	163	78	195
0	0	0	0	0	0	75	0	0	0	0	257	283
0	0	0	0	0	0	75	0	0	0	77	203	260
0	0	0	0	0	0	216	93	0	0	0	125	323
0	0	0	0	0	0	369	0	0	0	80	200	495
0	0	0	0	0	0	175	0	0	0	56	64	207
0	0	0	0	0	0	0	78	0	0	175	72	232
0	0	0	0	0	0	75	0	0	0	67	199	248
0	0	0	0	0	0	0	0	0	0	163	0	163
0	0	0	0	0	0	175	0	0	0	80	184	326
0	0	0	0	0	0	75	0	0	0	154	247	359
0	0	0	0	0	0	75	0	0	0	80	201	260
0	0	0	0	0	65	75	0	0	0	0	200	247
0	0	0	0	0	0	75	0	0	0	139	0	169
0	0	0	0	0	0	161	0	0	0	59	164	283
0	0	0	0	0	0	216	0	0	0	427	79	550
0	0	0	0	0	0	0	78	0	0	0	121	154
0	0	0	0	0	0	145	0	0	0	0	201	287
0	0	0	0	0	71	75	0	0	0	163	105	270
0	0	0	0	0	0	243	98	0	0	0	0	288
68	0	0	0	0	0	75	0	0	0	56	502	540
0	0	0	0	0	0	75	104	0	0	0	151	234
0	0	0	0	0	75	75	0	0	0	351	201	496
0	0	0	0	0	112	145	0	0	0	80	0	240
0	0	527	985	290	0	990	0	900	0	930	0	999
0	0	0	0	0	0	75	0	0	0	439	0	458
0	0	0	0	0	0	269	80	0	0	52	0	306
0	0	0	0	0	0	771	0	0	0	139	137	815
0	0	0	0	0	0	269	97	0	0	68	67	349
0	0	0	0	0	0	0	0	0	0	0	232	231
0	0	0	0	0	0	145	223	0	0	135	75	397
0	0	0	0	0	0	269	0	0	0	0	0	269
0	0	0	0	0	0	255	0	0	0	53	90	302
0	0	0	0	0	0	175	73	0	0	435	143	580
0	0	0	0	0	0	369	0	0	0	0	0	369
0	0	0	0	0	0	0	156	0	0	57	0	170
0	0	0	0	0	0	369	0	0	0	0	199	472
0	0	0	0	0	0	75	0	0	0	433	95	483
0	0	0	0	0	0	0	0	0	0	433	0	433
0	0	0	0	0	0	216	0	0	0	72	66	261
0	0	0	0	0	0	0	106	0	0	132	262	377
0	0	0	0	0	0	974	0	0	0	92	0	976
0	0	0	0	0	0	216	0	0	0	206	370	573
0	0	0	0	0	0	255	0	0	0	0	0	255
0	0	0	0	0	0	951	0	0	0	352	0	967
0	0	0	0	0	0	75	95	0	0	42	93	175
0	0	0	0	0	84	793	0	0	0	210	126	851
0	0	0	0	0	0	75	0	0	0	54	120	162
0	0	0	0	0	0	0	0	0	0	45	201	204
0	0	0	0	0	0	75	0	0	0	0	201	229
0	0	0	0	0	0	0	219	0	0	57	558	646
0	0	0	0	114	65	145	210	0	0	189	176	539
0	0	0	0	0	0	0	0	0	0	70	241	263
68	0	0	0	0	0	0	0	0	0	0	502	516
0	0	0	0	0	0	216	0	0	0	0	0	216
0	0	0	0	0	0	0	78	0	0	42	258	287
0	0	0	0	0	0	0	0	0	0	0	200	200
65	0	0	0	0	0	0	0	0	0	73	263	305
0	0	0	0	0	0	0	0	0	0	0	263	263
0	0	0	0	0	0	145	0	0	0	53	112	218
0	0	0	0	0	0	216	0	0	0	0	0	216
0	0	0	0	0	0	243	0	0	0	56	0	255
0	0	0	0	0	0	75	0	0	0	0	142	172
0	0	0	0	0	0	75	0	0	0	571	0	586
654	0	315	0	110	257	0	571	0	0	788	673	994
0	0	0	0	0	0	369	0	0	0	0	0	369
0	0	0	0	0	0	175	0	0	0	100	238	385
0	0	0	0	0	0	0	0	0	0	0	502	502
0	0	0	0	0	0	182	0	0	0	0	80	215
0	0	0	0	0	0	0	0	0	0	157	0	156
0	0	0	0	0	0	0	238	0	0	0	134	311
0	0	0	0	0	0	0	0	0	0	91	114	160
0	0	0	0	0	0	0	0	0	0	434	64	447
0	0	0	0	0	0	75	0	0	0	80	202	261
0	0	0	0	0	0	75	118	0	0	59	238	336
0	0	0	0	0	0	145	0	0	0	51	445	510
0	0	0	0	263	0	183	96	0	0	739	525	920
0	0	0	0	0	0	216	0	0	0	0	173	323
0	0	0	0	0	0	256	0	0	0	132	0	326
0	0	0	0	0	0	0	0	0	0	106	122	181
0	0	0	0	0	0	216	0	0	0	0	0	216
0	0	0	0	0	0	0	0	0	0	101	193	243
0	0	0	0	0	0	0	0	0	0	0	198	198
0	0	0	0	0	0	0	405	0	0	439	0	651
0	0	0	0	0	0	351	81	0	0	117	0	428
0	0	0	0	0	65	255	0	0	0	0	200	394
0	0	0	0	0	0	163	0	0	0	0	0	163
0	0	0	0	0	0	175	0	0	0	133	161	347
0	0	0	0	0	0	243	0	0	0	0	98	288
278	0	0	0	0	464	75	427	0	0	57	503	881
0	0	0	0	0	84	75	0	0	0	0	126	194
0	0	0	0	0	0	243	0	0	0	0	0	243
0	0	0	0	0	0	75	78	0	0	44	526	561
0	0	0	0	0	100	75	99	0	0	0	502	576
0	0	0	0	0	0	573	82	0	0	0	131	630
0	0	0	0	0	0	75	95	0	0	0	93	174
654	0	0	0	0	78	0	425	0	0	788	325	968
0	0	0	0	0	0	0	0	0	0	173	0	173
0	0	0	0	0	0	0	79	0	0	69	159	215
0	0	0	0	0	0	0	0	0	0	244	119	305
0	0	0	0	0	0	175	0	0	0	90	64	236
0	0	0	0	0	0	391	0	0	0	263	185	602
0	0	0	0	0	0	0	0	0	0	0	197	197
0	0	0	0	156	0	175	0	0	0	399	82	564
0	0	0	0	0	0	75	0	0	0	0	558	573
0	0	0	0	0	0	130	0	0	0	0	88	172
0	0	0	0	0	0	308	0	0	0	0	0	307
329	0	0	0	0	0	0	286	0	0	789	482	940
0	0	0	0	0	0	0	0	0	0	489	0	489
0	0	0	0	0	0	145	0	0	0	44	115	213
0	0	0	0	0	0	0	0	0	0	176	0	175
0	0	0	0	0	0	243	0	0	0	0	118	304
0	0	0	0	0	0	145	0	0	0	42	191	279
0	0	0	0	0	0	243	0	0	0	0	123	308
0	0	0	0	0	75	75	0	0	0	59	112	189
0	0	0	0	0	0	78	0	0	0	93	120	199
80	0	0	0	151	0	0	0	0	0	104	119	300
0	0	0	0	0	0	75	0	0	0	0	197	225
0	52	0	0	0	0	369	0	0	0	0	0	376
0	0	0	0	0	0	148	0	0	0	54	67	182
0	0	0	0	0	0	940	95	0	0	190	140	957
0	0	0	0	0	0	0	0	0	0	0	455	455
0	0	0	0	0	0	216	0	0	0	183	80	359
0	0	0	0	0	0	220	0	0	0	80	116	310
0	0	0	0	0	0	0	0	0	0	0	219	219
0	0	0	0	0	0	75	78	0	0	59	124	202
0	0	0	0	0	0	0	0	0	0	0	186	186
65	0	0	0	0	0	0	0	0	0	0	263	281
0	0	0	0	0	75	247	0	0	0	0	0	274
0	0	0	0	0	0	0	0	0	0	0	161	161
0	0	0	0	0	0	0	0	0	0	0	502	502
0	0	0	0	0	0	987	171	900	0	704	558	999
0	0	0	0	0	0	190	0	0	0	0	0	190
0	0	0	0	0	94	145	0	0	0	91	165	333
0	0	0	0	0	0	75	78	0	0	109	258	360
0	0	0	0	0	0	391	0	0	0	0	109	434
0	0	0	0	0	0	0	83	0	0	70	121	184
0	0	0	0	0	0	75	141	0	0	69	0	195
0	0	0	0	0	0	768	135	0	0	0	0	790
0	0	0	0	0	0	0	0	0	0	0	202	202
0	0	0	0	0	0	0	78	0	0	101	116	203
0	0	0	0	0	0	0	70	0	0	189	0	213
0	0	0	0	0	0	77	0	0	0	74	230	284
0	0	0	0	0	75	0	0	0	0	80	166	228
0	0	0	0	0	75	0	77	0	0	70	197	277
0	0	0	0	0	0	75	78	0	0	0	122	185
0	0	0	0	0	0	0	0	0	0	169	0	169
0	0	0	0	0	0	145	0	0	0	106	219	350
0	0	0	0	0	0	393	0	0	0	0	0	393
0	0	0	0	0	65	175	0	0	0	80	171	333
0	0	0	0	0	0	449	0	0	0	0	0	449
0	0	0	0	0	147	0	0	0	0	0	502	557
0	0	0	0	0	0	228	0	0	0	0	0	227
654	0	0	0	0	78	160	425	0	0	788	325	972
0	0	0	0	0	0	325	78	0	0	0	64	367
0	0	0	0	0	77	0	0	0	0	0	203	232
0	0	0	0	0	0	175	0	0	0	133	143	333
0	0	0	0	0	0	805	223	0	0	70	0	846
0	0	0	0	0	0	75	0	0	0	0	252	278
0	0	0	0	0	85	75	0	0	0	0	477	518
0	0	0	0	0	0	175	0	0	0	54	263	374
0	0	0	0	0	0	131	0	0	0	80	0	166
0	0	0	0	0	0	145	0	0	0	0	78	177
0	0	0	0	0	0	75	0	0	0	0	197	225
0	0	0	0	0	0	75	95	0	0	0	93	174
0	0	0	0	0	0	75	0	0	0	132	113	225
0	0	0	0	0	0	0	0	0	0	0	157	156
0	0	0	0	0	0	131	0	0	0	0	82	168
0	0	0	0	0	0	308	0	0	0	111	0	358
0	0	0	0	0	0	175	0	0	0	103	0	228
0	0	0	0	0	0	801	0	0	0	58	0	804
0	0	0	0	0	0	145	0	0	0	53	0	155
0	0	0	0	0	0	369	0	0	0	0	0	369
0	0	0	0	0	0	0	84	0	0	69	123	186
0	0	0	0	0	68	404	106	0	0	0	0	460
0	0	0	0	0	0	243	0	0	0	80	0	274
0	0	0	0	0	0	369	0	0	0	0	0	369
0	0	0	0	0	0	0	0	0	0	80	124	159
0	0	0	0	0	0	175	0	0	0	53	162	288
0	0	0	0	0	0	75	157	0	0	0	120	253
75	0	0	0	0	0	0	86	0	0	0	201	265
0	0	0	0	0	0	243	0	0	0	91	0	283
0	0	0	0	0	0	570	0	0	0	54	0	576
0	0	0	0	0	0	75	0	0	0	0	126	156
0	0	0	0	0	0	216	0	0	0	0	0	216
0	0	0	0	0	0	216	0	0	0	0	0	216
87	0	0	0	0	0	75	106	0	0	53	558	626
0	0	0	0	0	0	404	0	0	0	0	0	404
0	0	0	0	0	0	0	0	0	0	44	340	342
0	0	0	0	0	0	75	235	0	0	0	0	262
76	0	0	0	0	75	145	0	0	0	43	262	389
0	0	0	0	0	0	75	0	0	0	429	82	472
0	0	0	0	0	0	75	0	0	0	243	185	379
0	0	0	0	0	0	75	0	0	0	0	189	217
0	0	0	0	0	0	0	0	0	0	0	167	167
0	0	0	0	0	0	216	0	0	0	41	254	390
0	0	0	0	0	0	0	0	0	0	0	167	167
0	0	0	0	0	77	75	89	0	0	44	0	156
0	0	0	0	0	0	510	0	0	0	0	0	510
109	0	0	0	0	0	492	143	0	0	0	201	648
0	0	0	0	0	0	0	0	0	0	398	0	398
0	0	0	0	0	0	75	0	0	0	0	121	152
0	0	0	0	0	0	301	0	0	0	0	0	301
0	0	0	0	0	102	0	0	0	0	0	200	250
0	0	0	0	0	0	255	0	0	0	0	0	255
0	0	0	0	0	0	0	78	0	0	92	161	236
0	0	0	0	0	0	75	0	0	0	51	118	158
0	0	0	0	0	0	75	0	0	0	59	120	167
0	0	0	0	0	0	0	0	0	0	474	0	474
0	0	0	0	0	0	0	102	0	0	44	161	216
0	0	0	0	0	0	75	0	0	0	437	66	471
0	0	0	0	0	0	216	0	0	0	0	118	278
0	0	0	0	0	0	243	0	0	0	53	0	253
0	0	0	0	0	73	169	147	0	0	0	558	670
0	0	0	0	0	0	0	0	0	0	80	370	395
0	0	0	0	0	73	75	99	0	0	0	0	159
0	0	0	0	0	0	145	0	0	0	450	73	526
0	0	0	0	0	93	0	0	0	0	0	502	529
0	0	0	0	0	0	175	0	0	0	69	0	199
0	0	0	0	0	0	75	0	0	0	490	263	621
0	0	0	0	0	0	75	0	0	0	0	263	289
0	0	0	0	0	0	160	0	0	0	72	0	187
0	0	0	0	0	0	381	0	0	0	100	0	419
0	0	0	0	0	0	243	0	0	0	0	0	243
0	0	0	0	0	0	175	0	0	0	80	90	249
0	0	0	0	0	0	175	0	0	0	80	0	208
0	0	0	0	0	0	391	232	0	0	233	171	663
0	0	0	0	0	0	252	0	0	0	0	0	252
0	0	0	0	0	0	175	0	0	0	50	0	183
0	0	0	0	0	0	145	112	0	0	104	119	320
0	0	0	0	0	0	75	82	0	0	70	113	205
0	0	0	0	0	0	145	0	0	0	80	82	214
0	0	0	0	110	0	369	0	0	0	0	69	431
0	0	0	0	0	0	0	0	0	0	183	0	183
0	0	0	0	0	0	228	0	0	0	44	0	230
0	0	0	0	0	0	228	0	0	0	0	0	227
0	0	0	0	0	0	75	157	0	0	70	70	235
0	0	0	0	0	0	75	0	0	0	67	558	585
0	0	0	0	0	0	175	0	0	0	80	0	208
0	0	0	0	0	0	369	0	0	0	105	0	411
0	0	0	0	0	0	152	0	0	0	0	0	151
0	0	0	0	0	0	300	88	0	0	0	78	360
109	0	0	0	0	0	0	0	0	0	0	190	247
0	0	0	0	0	0	75	0	0	0	41	262	288
0	0	0	0	0	0	736	0	0	0	0	0	736
0	0	0	0	0	0	216	0	0	0	43	0	217
0	0	0	0	0	0	294	0	0	0	0	0	294
0	0	0	0	0	0	175	0	0	0	114	253	406
0	0	0	0	0	0	0	0	0	0	279	0	279
0	0	0	0	0	0	817	0	0	0	175	0	843
0	0	0	0	0	0	75	78	0	0	92	262	352
0	0	0	0	442	76	175	156	0	0	530	558	908
0	0	0	0	0	0	175	93	0	0	0	262	399
0	0	0	0	0	0	75	0	0	0	0	122	153
0	0	0	0	0	0	175	0	0	0	0	0	175
0	0	0	0	0	75	0	101	0	0	0	174	253
0	0	0	0	0	0	187	0	0	0	58	558	632
0	0	0	0	0	0	75	0	0	0	161	171	300
0	0	0	0	0	0	75	0	0	0	0	179	208
0	0	0	0	0	0	0	0	0	0	80	125	160
0	0	0	0	0	83	75	219	0	0	138	262	501
0	0	0	0	0	0	391	81	0	0	210	262	630
0	0	0	0	0	0	175	0	0	0	76	0	205
150	0	0	0	0	111	112	100	0	0	71	261	488
0	0	0	0	0	0	75	79	0	0	137	453	544
0	0	0	0	0	0	0	82	0	0	0	502	523
0	0	0	0	0	0	0	0	0	0	107	142	201
0	0	0	0	0	0	220	0	0	0	0	0	220
0	0	0	0	0	0	294	0	0	0	45	0	297
0	0	0	0	0	0	0	112	0	0	0	119	184
0	0	0	0	0	0	75	97	0	0	108	67	211
0	0	0	0	0	0	280	97	0	0	0	78	348
0	0	0	0	0	0	255	0	0	0	277	171	514
0	0	0	0	0	0	175	0	0	0	161	262	444
0	0	0	0	0	0	75	0	0	0	0	125	156
0	0	0	0	0	0	0	0	0	0	92	238	278
0	0	0	0	0	0	75	0	0	0	57	228	267
0	0	0	0	0	0	0	0	0	0	56	200	212
0	0	0	0	0	0	0	171	0	0	0	558	617
0	0	0	0	656	92	175	80	0	0	571	506	938
0	0	0	0	0	0	75	0	0	0	0	218	245
0	0	0	0	0	0	75	0	0	0	132	0	162
0	0	0	0	0	0	75	0	0	0	81	262	317
0	0	0	0	0	0	0	98	0	0	0	209	256
109	0	0	0	0	0	75	143	0	0	0	201	360
0	0	0	0	0	0	0	0	0	0	43	202	203
0	0	0	0	0	0	255	140	0	0	440	127	645
0	0	0	0	0	0	243	88	0	0	210	82	432
0	0	0	0	0	146	0	141	0	0	821	227	884
0	0	0	0	0	0	75	0	0	0	233	165	355
0	0	0	0	0	0	75	0	0	0	72	145	201
0	0	0	0	0	0	228	0	0	0	0	0	227
150	0	0	0	0	80	75	100	0	0	0	261	431
0	0	0	0	0	0	175	0	0	0	0	0	175
0	0	0	0	0	75	75	0	0	0	0	201	256
0	0	0	0	0	0	75	81	0	0	0	262	317
0	0	0	0	0	96	0	0	0	0	0	263	305
0	0	0	0	0	0	0	0	0	0	108	209	264
0	0	0	0	0	0	75	0	0	0	130	120	229
0	0	0	0	0	0	875	74	0	0	75	0	883
0	0	0	0	0	0	75	0	0	0	73	258	308
81	0	0	0	0	80	175	0	0	0	0	181	352
0	0	0	0	114	0	446	0	0	0	0	0	488
0	0	0	0	0	0	220	140	0	0	0	127	363
0	0	0	0	0	0	228	0	0	0	0	0	227
0	0	0	0	0	67	75	0	0	0	69	502	546
0	0	0	0	0	0	0	0	0	0	310	0	309
0	0	0	0	0	77	0	0	0	0	80	175	238
0	0	0	0	0	0	75	0	0	0	0	259	285
0	0	0	0	0	0	0	0	0	0	183	0	183
0	0	0	0	0	84	0	0	0	0	0	126	165
0	0	0	0	0	0	0	0	0	0	100	181	231
110	0	0	0	0	95	0	0	0	0	0	69	184
0	0	0	0	0	0	75	81	0	0	210	183	377
64	0	0	0	0	0	75	0	0	0	188	0	235
0	0	0	0	0	0	0	0	0	0	103	112	169
0	0	0	0	0	0	332	184	0	0	90	77	481
0	0	0	0	0	0	221	0	0	0	0	113	280
0	0	0	0	0	0	75	78	0	0	491	161	587
0	0	0	0	0	0	77	0	0	0	44	142	176
0	0	0	0	0	0	78	0	0	0	0	232	261
0	0	0	0	0	0	75	78	0	0	0	116	180
0	0	0	0	0	0	75	0	0	0	139	201	308
0	0	0	0	0	0	0	0	0	0	0	259	258
0	0	0	0	0	0	255	0	0	0	0	201	379
0	0	0	0	0	0	325	78	0	0	0	171	439
0	0	0	0	0	0	0	78	0	0	92	72	155
0	0	0	0	0	0	78	78	0	0	51	72	151
0	0	0	0	0	0	0	0	0	0	0	186	186
0	0	0	0	0	0	75	0	0	0	0	229	256
0	0	0	0	0	0	145	0	0	0	80	64	199
0	0	0	0	0	0	75	84	0	0	59	558	600
0	0	0	0	0	0	0	0	0	0	573	0	573
0	0	0	0	0	0	243	0	0	0	69	81	296
0	0	0	0	0	0	0	0	0	0	171	0	171
0	0	519	771	0	0	145	0	0	0	796	85	380
0	0	0	0	0	0	742	0	0	0	106	0	759
0	0	0	0	0	0	0	78	0	0	0	121	154
0	0	0	0	0	0	391	0	0	0	90	0	422
0	0	0	0	0	0	0	167	0	0	427	203	586
0	0	0	0	0	0	0	102	0	0	80	161	246
0	0	0	0	0	0	0	0	0	0	154	0	153
0	0	0	0	0	0	75	0	0	0	90	120	194
0	0	0	0	0	0	130	86	0	0	0	163	276
109	0	0	0	0	0	0	0	0	0	0	502	537
0	0	0	0	0	0	0	0	0	0	80	142	176
0	0	0	0	0	0	216	0	0	0	52	142	306
0	0	0	0	0	0	0	0	0	0	54	142	153
0	0	0	0	0	0	145	99	0	0	0	116	259
0	0	0	0	0	0	220	0	0	0	0	0	220
0	0	0	0	126	75	75	0	0	0	102	182	350
0	0	0	0	0	0	78	0	0	0	0	378	401
0	0	0	0	0	0	502	0	0	0	0	0	502
0	0	0	0	0	0	75	101	0	0	73	558	613
0	0	0	0	0	0	175	0	0	0	0	0	175
0	0	0	0	0	0	950	96	0	0	232	129	966
0	0	0	0	0	0	243	0	0	0	55	263	427
0	0	0	0	0	0	175	0	0	0	0	0	175
0	0	0	0	0	0	78	80	0	0	0	525	561
0	0	0	0	0	0	175	0	0	0	0	0	175
0	0	0	0	0	0	228	0	0	0	134	0	302
0	0	0	0	0	0	0	0	0	0	91	172	215
0	0	0	0	0	95	0	0	0	0	72	72	152
0	0	0	0	0	0	0	0	0	0	0	185	185
0	0	0	0	0	75	75	0	0	0	104	477	545
0	0	0	0	0	0	369	0	0	0	0	0	369
0	0	0	0	0	74	0	0	0	0	0	502	519
0	0	0	0	0	0	736	0	0	0	0	0	736
0	0	0	0	0	0	391	0	0	0	0	125	444
0	0	0	0	0	0	175	0	0	0	0	0	175
0	0	0	0	0	0	75	0	0	0	0	200	228
0	0	0	0	0	0	75	0	0	0	0	472	490
0	0	0	0	0	0	161	0	0	0	44	0	164
0	0	0	0	0	0	0	101	0	0	101	202	298
0	0	0	0	0	0	75	0	0	0	0	121	152
0	0	0	0	413	92	312	80	0	0	524	506	902
0	0	0	0	0	0	351	0	0	0	107	218	507
0	0	0	0	0	83	325	87	0	0	425	0	631
0	0	0	0	0	0	220	0	0	0	0	0	220
0	0	0	0	0	0	375	250	0	0	80	70	545
0	0	0	0	0	0	75	0	0	0	0	127	157
0	0	0	0	0	0	75	0	0	0	429	123	496
0	0	0	0	0	0	75	84	0	0	133	203	336
0	0	0	0	0	0	75	171	0	0	182	558	685
0	0	0	0	0	0	75	0	0	0	0	233	260
0	0	0	0	0	0	75	0	0	0	44	116	150
0	0	0	0	0	75	75	0	0	0	0	558	588
0	0	0	0	0	0	0	78	0	0	0	258	286
0	0	0	0	0	0	0	83	0	0	0	121	159
0	0	0	0	0	0	75	219	0	0	268	262	557
0	0	0	0	0	0	0	0	0	0	0	502	502
0	0	0	0	0	0	75	0	0	0	0	183	211
0	0	0	0	0	0	216	0	0	0	0	511	600
0	0	0	0	0	0	216	0	0	0	0	0	216
0	0	0	0	0	0	75	0	0	0	110	167	254
0	0	0	0	0	0	965	0	0	0	553	0	984
0	0	0	0	0	0	402	0	0	0	70	0	421
0	0	0	0	0	0	75	0	0	0	536	277	662
0	0	0	0	0	0	78	112	0	0	55	502	563
0	0	0	0	0	95	0	85	0	0	776	123	815
0	0	0	0	0	0	783	0	0	0	478	120	891
0	0	0	0	0	0	75	239	0	0	0	0	265
0	0	0	0	0	0	707	0	0	0	231	120	784
0	0	0	0	0	0	75	80	0	0	91	107	216
0	0	0	0	0	0	175	0	0	0	0	0	175
0	0	0	0	0	0	175	0	0	0	107	0	232
0	0	0	0	0	0	75	0	0	0	0	186	214
0	0	0	0	0	0	75	99	0	0	0	193	268
0	0	0	0	0	0	175	0	0	0	59	64	210
0	0	0	0	0	0	175	78	0	0	397	72	517
0	0	0	0	0	0	391	0	0	0	101	0	429
0	0	0	0	0	0	0	97	0	0	50	163	219
0	0	0	0	0	0	0	0	0	0	71	247	270
0	0	0	0	0	0	160	0	0	0	0	0	160
0	0	0	0	0	0	404	275	0	0	59	0	558
0	0	0	0	0	0	0	0	0	0	155	0	154
95	0	0	0	0	75	75	0	0	0	130	497	599
77	0	0	0	0	0	75	0	0	0	0	119	182
0	0	0	0	0	0	75	0	0	0	107	175	259
0	0	0	0	0	0	75	83	0	0	0	117	185
0	0	0	0	0	0	221	99	0	0	0	0	268
0	0	0	0	0	0	414	99	0	0	100	116	524
0	0	0	0	0	0	184	97	0	0	0	72	257
0	0	0	0	0	0	672	0	0	0	230	118	757
0	0	0	0	0	0	0	0	0	0	130	148	227
0	0	0	0	0	0	75	157	0	0	0	84	223
0	0	0	0	0	0	78	0	0	0	139	0	172
0	0	0	0	0	0	220	0	0	0	0	81	252
0	0	0	0	0	0	0	0	0	0	90	203	243
147	0	0	0	0	79	75	0	0	0	0	502	589
0	0	0	0	0	0	329	0	0	0	0	0	329
0	0	0	0	0	0	175	0	0	0	0	229	336
0	0	0	0	0	0	0	0	0	0	188	78	219
278	0	0	0	0	464	175	411	0	0	114	502	897
0	0	0	0	0	0	748	0	0	0	74	82	767
0	0	0	0	0	0	247	0	0	0	0	0	247
0	0	0	0	0	0	75	0	0	0	137	558	616
0	0	0	0	0	0	228	0	0	0	0	0	227
0	0	0	0	0	0	0	0	0	0	350	200	457
0	0	0	0	0	0	0	82	0	0	0	243	275
0	0	0	0	0	0	75	0	0	0	307	95	369
0	0	0	0	0	0	75	78	0	0	0	258	311
654	0	284	0	0	78	75	425	0	0	788	325	977
0	0	0	0	0	0	75	0	0	0	210	0	238
0	0	0	0	0	0	429	0	0	0	0	0	429
0	0	0	0	0	0	0	0	0	0	130	84	169
66	0	0	0	0	0	0	0	0	0	59	196	231
0	0	0	0	0	0	0	0	0	0	0	200	200
0	0	0	0	0	0	75	0	0	0	233	0	260
0	0	0	0	0	0	255	0	0	0	0	0	255
0	0	0	0	0	0	0	78	0	0	155	176	301
0	0	0	0	0	75	0	101	0	0	0	174	253
0	0	0	0	0	0	75	0	0	0	0	167	196
0	0	0	0	0	0	145	99	0	0	0	0	196
0	0	0	0	0	0	76	548	0	0	484	182	800
0	0	0	0	0	0	269	0	0	0	0	82	300
0	0	0	0	0	95	175	0	0	0	92	0	263
278	0	0	0	0	464	175	411	0	0	0	502	889
0	0	0	0	0	0	190	0	0	0	59	253	381
0	0	0	0	0	0	75	78	0	0	58	258	324
0	0	527	972	595	105	448	0	0	0	918	0	791
0	0	0	0	0	0	682	0	0	0	80	0	695
0	0	0	0	0	0	397	0	0	0	0	0	397
0	0	0	0	0	0	0	0	0	0	80	260	290
78	0	0	0	0	0	0	0	0	0	0	183	214
0	0	0	0	557	76	175	156	0	0	397	558	906
0	0	0	0	0	0	0	0	0	0	181	0	181
0	0	0	0	0	0	813	0	0	0	102	0	825
0	0	0	0	0	0	369	0	0	0	0	0	369
0	0	0	0	0	0	243	0	0	0	0	0	243
654	0	0	0	0	78	0	425	0	0	789	325	969
0	0	0	0	0	0	0	0	0	0	0	260	260
0	0	0	0	0	84	175	0	0	0	90	114	309
0	0	0	0	0	0	75	78	0	0	0	170	230
0	0	0	0	0	0	79	0	0	0	175	0	207
0	0	0	0	0	0	0	0	0	0	162	262	355
0	0	0	0	0	0	76	71	0	0	43	263	313
0	0	0	0	0	0	216	78	0	0	0	112	302
0	0	0	0	0	0	75	86	0	0	116	121	255
0	0	0	0	0	0	0	0	0	0	0	180	179
0	0	0	0	0	0	75	0	0	0	92	106	183
0	0	0	0	0	0	391	151	0	0	0	502	720
0	0	0	0	0	0	0	0	0	0	435	0	435
278	0	0	0	0	464	145	411	0	0	0	502	885
0	0	0	0	0	0	0	0	0	0	0	184	183
0	0	0	0	0	0	479	0	0	0	112	0	517
0	0	0	0	0	0	75	97	0	0	136	73	241
0	0	0	0	0	0	75	0	0	0	69	202	252
179	0	0	0	0	218	234	258	0	0	300	558	860
0	0	0	0	0	0	145	0	0	0	92	0	190
0	0	0	0	0	0	457	0	0	0	102	82	513
0	0	0	0	0	0	0	0	0	0	486	76	504
0	0	0	0	0	0	220	0	0	0	54	0	230
0	0	0	0	0	0	75	93	0	0	131	0	207
0	0	0	0	0	0	216	0	0	0	0	169	320
0	0	0	0	177	0	75	0	0	0	244	0	374
654	0	0	0	0	78	75	425	0	0	788	325	970
0	0	0	0	0	0	369	0	0	0	44	0	370
0	0	0	0	0	0	145	79	0	0	90	159	316
0	0	0	0	0	0	75	82	0	0	59	131	212
0	0	0	0	0	78	75	0	0	0	0	197	255
0	0	0	0	0	0	216	0	0	0	0	0	216
0	0	0	0	0	0	255	0	0	0	43	0	256
0	0	0	0	0	0	75	0	0	0	190	0	218
0	0	0	0	0	84	0	97	0	0	0	190	271
0	0	0	0	0	75	0	0	0	0	0	502	519
0	0	0	0	0	0	0	0	0	0	72	256	280
0	0	0	0	0	0	216	0	0	0	0	91	256
0	0	0	0	0	0	391	78	0	0	0	0	414
0	0	0	0	0	0	243	0	0	0	0	0	243
0	0	0	0	0	0	0	0	0	0	64	180	199
0	0	0	0	0	0	216	117	0	0	0	0	278
0	0	0	0	0	0	216	0	0	0	0	0	216
0	0	0	0	0	0	0	0	0	0	433	142	492
0	0	0	0	0	0	0	0	0	0	155	0	154
0	0	0	0	0	0	75	78	0	0	0	258	311
0	0	0	0	0	72	0	0	0	0	44	194	222
0	0	0	0	0	0	145	0	0	0	0	82	181
0	0	0	0	415	76	145	156	0	0	490	558	891
0	0	0	0	0	0	145	0	0	0	70	253	354
0	0	0	0	0	0	0	0	0	0	91	260	298
0	0	0	0	0	95	986	105	0	0	690	195	996
0	0	0	0	0	0	75	223	0	0	0	86	285
0	0	0	0	0	0	0	0	0	0	0	558	558
0	0	523	943	292	110	175	0	0	0	800	558	479
0	0	0	0	0	0	325	0	0	0	0	0	325
65	0	0	0	0	99	0	0	0	0	104	136	260
0	0	0	0	0	75	0	97	0	0	80	113	227
143	0	0	0	0	0	0	0	0	0	0	261	339
0	0	0	0	0	0	75	0	0	0	0	260	286
0	0	0	0	0	0	391	0	0	0	0	0	391
0	0	0	0	0	0	75	102	0	0	42	161	243
0	0	0	0	0	0	175	0	0	0	81	107	264
278	0	0	0	0	464	75	411	0	0	90	502	882
0	0	0	0	0	0	175	78	0	0	0	170	313
0	0	0	0	0	0	75	96	0	0	172	78	276
0	0	0	0	0	0	75	0	0	0	0	201	229
130	0	0	0	0	0	75	0	0	0	0	0	160
0	0	0	0	0	83	75	0	0	0	0	79	150
0	0	0	0	0	75	742	75	0	0	0	0	759
0	0	0	0	0	0	228	0	0	0	53	0	237
0	0	0	0	0	0	145	93	0	0	0	125	262
0	0	0	0	0	0	243	0	0	0	0	82	276
0	0	0	0	0	0	75	0	0	0	0	182	211
654	0	0	0	0	78	0	425	0	0	788	325	968
0	0	0	0	0	0	0	155	0	0	41	116	221
0	0	0	0	0	67	0	0	0	0	0	502	515
0	0	0	0	0	75	75	0	0	0	0	249	301
0	0	0	0	103	0	78	147	0	0	131	209	426
87	0	0	0	0	69	75	0	0	0	106	170	310
86	0	0	0	0	77	0	96	0	0	0	126	244
0	0	0	0	0	0	369	0	0	0	0	0	369
0	0	0	0	0	75	0	0	0	0	0	502	519
0	0	0	0	0	0	75	0	0	0	0	502	519
0	0	0	0	0	68	175	0	0	0	132	502	623
0	0	0	0	0	75	145	0	0	0	72	502	585
0	0	0	0	0	0	75	0	0	0	0	120	151
0	0	0	0	0	0	75	0	0	0	0	123	154
0	0	0	0	0	0	0	0	0	0	75	162	191
0	0	0	0	0	0	0	78	0	0	439	0	460
0	0	0	0	0	0	0	0	0	0	209	0	209
0	0	0	0	0	66	391	0	0	0	43	558	727
0	0	0	0	0	0	0	0	0	0	113	112	178
0	0	0	0	0	0	75	0	0	0	0	197	225
0	0	0	0	0	95	75	87	0	0	232	0	334
0	0	0	0	0	0	0	171	0	0	58	558	624
0	0	0	0	0	0	296	0	0	0	0	233	437
0	0	0	0	0	0	0	0	0	0	391	0	390
0	0	0	0	0	0	75	0	0	0	72	117	175
0	0	0	0	0	0	75	139	0	0	60	0	185
0	0	0	0	0	0	0	0	0	0	41	423	422
0	0	0	0	0	78	75	280	0	0	71	238	486
0	0	0	0	0	0	75	223	0	0	43	0	252
0	0	0	0	0	0	160	0	0	0	52	0	170
0	0	0	0	0	0	0	0	0	0	0	167	167
0	0	0	0	0	0	75	100	0	0	0	116	199
0	0	0	0	0	0	243	0	0	0	44	0	246
0	0	0	0	0	0	221	0	0	0	0	0	221
0	0	0	0	0	0	0	78	0	0	101	176	257
0	0	0	0	0	0	75	79	0	0	0	114	179
0	0	0	0	0	0	145	78	0	0	0	72	204
0	0	0	0	110	0	457	0	0	0	110	0	532
0	0	0	0	0	75	0	0	0	0	489	198	587
0	0	0	0	0	0	228	0	0	0	0	0	227
0	0	0	0	0	0	175	0	0	0	0	198	310
0	0	0	0	0	0	0	0	0	0	232	0	231
0	0	0	0	278	0	75	0	0	0	163	201	493
0	0	0	0	0	0	0	0	0	0	433	182	516
67	0	0	0	0	0	0	78	0	0	210	263	432
0	0	0	0	0	0	0	0	0	0	188	0	188
0	0	0	661	0	193	175	101	0	0	783	558	546
0	0	0	0	0	0	243	0	0	0	50	0	250
0	0	0	0	0	0	75	0	0	0	0	171	200
0	0	0	0	0	0	145	0	0	0	100	0	197
0	0	0	0	0	144	177	101	0	0	132	174	463
0	0	0	0	0	0	0	0	0	0	135	112	199
0	49	0	0	0	0	0	78	0	0	262	262	458
77	0	0	0	0	0	75	0	0	0	0	119	182
0	0	0	0	0	0	369	0	0	0	0	0	369
0	0	0	0	0	0	145	0	0	0	59	0	161
0	0	0	0	0	0	75	0	0	0	93	263	327
0	0	0	0	0	0	0	86	0	0	72	135	202
0	0	0	0	0	0	391	0	0	0	0	0	391
0	0	0	0	0	0	0	0	0	0	54	202	212
0	0	0	0	0	142	75	84	0	0	739	116	801
0	0	0	0	0	0	0	0	0	0	290	0	290
0	0	0	0	0	0	228	0	0	0	90	0	267
0	0	0	0	0	0	294	0	0	0	0	0	294
0	0	0	0	0	0	457	84	0	0	0	203	569
0	0	0	0	0	75	75	0	0	0	0	162	220
0	0	0	0	0	0	502	69	0	0	0	71	532
0	0	0	0	0	0	0	0	0	0	0	176	175
0	0	0	0	0	0	75	0	0	0	108	95	188
0	0	0	0	0	0	224	87	0	0	45	112	318
0	0	0	0	0	0	75	0	0	0	0	121	152
0	0	0	0	0	0	75	0	0	0	59	165	209
0	0	0	0	0	0	0	78	0	0	0	137	170
0	0	0	0	0	0	763	97	0	0	238	74	829
0	0	0	0	0	0	0	0	0	0	83	260	292
0	0	0	0	0	0	369	81	0	0	93	193	518
0	0	0	0	189	119	175	0	0	0	93	196	491
0	0	0	0	0	0	193	0	0	0	59	0	208
0	0	0	0	0	0	251	0	0	0	438	229	647
0	0	0	0	0	0	369	0	0	0	0	0	369
0	1	0	0	0	0	692	0	0	0	79	0	704
0	0	0	0	0	0	0	0	0	0	0	232	231
0	0	0	0	0	0	75	102	0	0	0	161	242
0	0	0	0	0	231	75	278	0	0	0	502	710
0	0	0	0	0	78	145	0	0	0	42	197	312
0	0	0	0	0	75	0	0	0	0	0	201	229
0	0	0	0	0	0	121	0	0	0	0	198	264
0	0	0	0	0	88	75	0	0	0	0	235	298
0	0	0	0	0	0	75	78	0	0	433	95	503
0	0	0	0	0	0	75	220	0	0	0	74	273
95	0	0	0	0	75	0	0	0	0	0	497	542
0	0	0	0	0	0	243	0	0	0	155	0	333
109	0	0	0	0	0	0	143	0	0	80	201	363
0	0	0	0	0	0	0	102	0	0	0	161	214
0	0	0	0	0	0	0	96	0	0	146	78	226
0	0	0	0	0	0	837	94	0	0	351	127	905
0	0	0	0	0	0	75	101	0	0	108	202	328
0	0	0	0	0	71	175	0	0	0	0	558	631
0	0	0	0	0	0	0	0	0	0	140	76	171
0	0	0	0	0	0	391	0	0	0	0	520	695
0	0	0	0	0	87	75	0	0	0	93	239	339
0	0	0	0	0	0	0	0	0	0	0	164	163
0	0	0	0	0	0	145	248	0	0	71	126	408
0	0	0	0	0	0	75	0	0	0	0	191	219
0	0	0	0	0	0	174	0	0	0	0	85	212
0	0	0	0	0	75	538	0	0	0	0	67	566
0	0	0	0	0	0	164	82	0	0	58	0	214
0	0	0	0	0	0	75	139	0	0	42	0	170
0	0	0	0	0	0	75	81	0	0	90	80	193
0	0	0	0	0	0	75	254	0	0	133	74	371
0	0	0	0	0	0	0	0	0	0	206	118	269
0	0	0	0	0	0	177	0	0	0	0	0	177
0	0	0	0	0	0	780	0	0	0	0	135	802
0	0	0	0	0	0	0	0	0	0	0	202	202
0	0	0	0	0	0	0	157	0	0	0	84	194
0	0	0	0	0	84	75	0	0	0	78	0	150
0	0	0	0	0	0	78	88	0	0	108	258	368
0	0	0	0	0	0	175	0	0	0	0	259	362
77	0	0	0	0	0	0	0	0	0	53	119	162
0	0	0	0	0	0	0	0	0	0	0	179	179
0	0	0	0	0	75	550	0	0	0	0	0	566
0	0	0	0	0	0	369	0	0	0	139	0	433
0	0	0	0	0	0	75	79	0	0	79	98	197
0	0	0	0	0	65	75	0	0	0	42	171	221
0	0	0	0	0	0	75	0	0	0	80	502	539
0	0	0	0	0	0	301	0	0	0	0	0	301
0	0	0	0	0	0	75	0	0	0	0	165	194
0	0	0	0	0	0	0	83	0	0	45	152	192
0	0	0	0	0	0	0	140	0	0	0	127	217
0	0	0	0	0	0	0	140	0	0	0	127	217
0	0	0	0	0	0	216	0	0	0	0	142	298
0	0	0	0	0	0	75	248	0	0	80	126	365
0	0	0	0	0	0	75	0	0	0	0	126	156
0	0	0	0	0	0	636	0	0	0	136	0	672
0	0	0	0	0	0	75	78	0	0	0	258	311
0	0	0	0	0	0	308	0	0	0	0	121	365
0	0	0	0	0	0	418	0	0	0	0	0	418
0	0	0	0	0	0	228	140	0	0	0	127	369
0	0	527	989	966	0	999	0	900	0	822	0	999
326	0	0	0	651	307	986	366	0	0	951	854	999
174	0	0	0	0	0	75	234	0	0	352	228	653
0	0	0	0	0	0	0	0	0	0	87	116	158
0	0	0	0	0	73	75	0	0	0	0	200	254
109	0	0	0	0	0	75	143	0	0	90	201	392
0	0	0	0	0	0	672	0	0	0	51	0	675
0	0	0	0	117	0	987	321	0	0	535	74	996
0	0	0	0	0	0	0	0	0	0	105	497	531
0	0	0	0	0	0	0	0	0	0	54	198	208
81	0	0	0	0	80	175	0	0	0	0	181	352
0	0	0	0	0	0	243	140	0	0	0	127	382
0	0	0	0	0	0	78	87	0	0	55	82	172
0	0	0	0	0	0	75	0	0	0	60	198	241
0	0	0	0	0	0	0	0	0	0	59	198	213
0	0	0	0	0	0	75	0	0	0	0	123	154
0	0	0	0	0	75	75	101	0	0	0	174	279
0	0	0	0	0	0	175	0	0	0	44	89	219
0	0	0	0	0	0	216	0	0	0	0	0	216
0	0	0	0	0	0	75	0	0	0	0	202	230
654	0	0	0	0	78	0	425	0	0	788	325	968
0	0	0	0	0	0	75	0	0	0	0	125	156
0	0	0	0	0	0	75	86	0	0	0	135	204
82	0	0	0	0	0	0	0	0	0	0	259	290
0	0	0	0	0	0	75	0	0	0	0	330	353
0	0	0	0	0	83	0	219	0	0	139	262	484
0	0	0	0	148	0	175	0	0	0	309	82	494
150	0	0	0	0	111	0	100	0	0	92	261	460
63	0	0	0	0	0	75	99	0	0	90	496	576
0	0	0	0	0	0	75	0	0	0	0	125	156
0	0	0	0	0	0	75	66	0	0	117	0	170
0	0	0	0	0	0	247	0	0	0	0	0	247
0	0	0	0	0	0	75	151	0	0	0	502	574
0	0	0	0	0	99	145	0	0	0	0	502	582
0	0	0	0	0	0	0	0	0	0	273	142	349
0	0	0	0	0	0	243	0	0	0	0	0	243
0	0	0	0	0	0	75	0	0	0	44	118	151
654	0	365	0	0	257	391	571	0	0	788	558	994
0	0	0	0	0	0	216	99	0	0	51	64	288
0	0	0	0	0	0	75	0	0	0	0	202	230
0	0	0	0	192	0	75	0	0	0	234	113	424
0	0	0	0	170	0	255	0	0	0	0	0	355
0	0	0	0	0	0	75	78	0	0	244	161	386
0	0	0	0	0	0	75	104	0	0	0	103	191
0	0	0	0	0	0	0	0	0	0	0	167	167
0	0	0	0	0	0	75	0	0	0	0	167	196
0	0	0	0	0	0	0	0	0	0	0	239	238
0	0	0	0	0	0	75	0	0	0	0	120	151
0	0	0	0	117	0	75	0	0	0	0	82	184
0	0	0	0	0	0	0	79	0	0	438	0	460
0	0	0	0	0	0	216	0	0	0	0	0	216
0	0	0	0	0	0	0	0	0	0	278	76	304
0	0	0	0	0	0	175	0	0	0	44	0	177
0	0	0	0	0	0	75	0	0	0	0	197	225
0	0	0	0	0	0	75	0	0	0	0	198	226
0	0	0	0	0	0	0	0	0	0	0	175	175
0	0	0	0	0	0	0	0	0	0	53	172	182
0	0	0	0	0	0	0	0	0	0	52	172	181
0	0	0	0	0	0	0	0	0	0	0	175	175
0	0	0	0	0	0	0	102	0	0	0	183	234
109	0	0	0	0	0	0	0	0	0	0	190	247
0	0	0	0	0	0	216	0	0	0	0	0	216
0	0	0	0	0	72	0	219	0	0	59	71	281
0	0	0	0	0	94	75	0	0	0	0	123	200
174	0	0	0	0	70	0	0	0	0	0	344	452
0	0	0	0	0	0	391	0	0	0	43	0	392
0	0	0	0	0	0	369	0	0	0	0	0	369
81	0	0	0	0	0	0	81	0	0	80	0	155
0	0	0	0	0	0	175	0	0	0	80	480	571
0	0	0	0	0	0	0	94	0	0	0	127	175
0	0	0	0	0	0	228	0	0	0	43	0	229
0	0	0	0	0	67	145	0	0	0	50	91	218
0	0	0	0	0	0	416	0	0	0	101	0	452
0	0	0	0	0	0	175	0	0	0	0	0	175
0	0	0	0	0	0	75	104	0	0	551	151	641
0	0	0	0	0	0	175	0	0	0	114	73	263
0	0	0	0	0	0	175	0	0	0	68	0	198
0	0	0	0	0	0	790	104	0	0	139	142	842
0	0	0	0	327	160	75	148	0	0	738	195	884
0	0	0	0	0	0	175	0	0	0	0	0	175
0	0	0	0	0	0	75	157	0	0	91	84	263
0	0	0	0	0	0	0	80	0	0	0	239	269
0	0	0	0	0	0	75	99	0	0	115	0	198
0	0	0	0	0	0	216	0	0	0	0	65	235
78	0	0	0	0	0	75	78	0	0	0	67	168
0	0	0	0	0	84	175	98	0	0	102	0	306
0	0	0	0	0	0	0	79	0	0	210	0	241
0	0	0	0	0	0	953	0	0	0	91	0	956
0	0	0	0	0	0	391	0	0	0	0	0	391
0	0	0	0	0	0	175	0	0	0	437	161	576
278	0	0	0	413	464	0	411	0	0	625	558	972
0	0	0	0	0	0	393	0	0	0	80	64	431
0	0	0	0	0	69	0	99	0	0	72	113	217
81	0	0	0	0	0	161	0	0	0	0	115	258
78	0	0	0	0	0	75	0	0	0	0	223	279
0	0	0	0	0	0	269	0	0	0	0	0	269
329	0	0	0	0	0	0	0	0	0	0	502	651
0	0	0	0	0	0	0	0	0	0	628	0	628
0	0	0	0	0	94	735	0	0	0	157	91	791
0	0	0	0	0	0	0	0	0	0	0	179	179
0	0	0	0	0	0	75	0	0	0	42	120	152
0	0	0	0	0	0	0	0	0	0	296	82	326
0	0	0	0	0	0	75	0	0	0	438	180	536
0	0	0	0	0	0	750	96	0	0	55	0	767
0	0	0	0	0	0	0	0	0	0	0	190	190
0	0	0	0	0	0	792	0	0	0	0	0	792
0	0	0	0	0	0	190	0	0	0	0	0	190
0	0	0	0	0	0	179	0	0	0	0	0	179
0	0	0	0	0	0	481	254	0	0	44	0	597
0	0	0	0	0	0	0	0	0	0	0	190	190
0	0	0	0	0	130	145	280	0	0	243	238	634
0	0	0	0	0	0	177	0	0	0	92	76	250
0	0	0	0	0	0	381	0	0	0	0	0	381
0	0	0	0	0	102	0	0	0	0	0	200	250
0	0	0	0	0	0	746	106	0	0	116	0	782
0	0	0	0	0	0	228	0	0	0	0	0	227
0	0	0	0	0	0	216	0	0	0	166	0	318
0	0	0	0	0	0	391	0	0	0	55	118	448
0	0	0	0	0	75	0	0	0	0	116	260	342
0	0	0	0	0	0	521	0	0	0	53	0	527
0	0	0	0	0	0	75	100	0	0	187	76	290
0	0	0	0	0	0	0	0	0	0	0	198	198
0	0	0	0	0	84	75	97	0	0	0	190	297
0	0	526	928	0	110	75	0	0	0	782	558	226
0	0	0	0	0	0	325	0	0	0	105	0	370
0	0	0	0	0	0	243	0	0	0	90	0	282
0	0	0	0	0	0	760	0	0	0	0	95	774
0	0	0	0	0	96	0	141	0	0	736	502	884
0	0	0	0	0	0	243	0	0	0	53	502	612
0	0	0	0	0	0	243	0	0	0	0	0	243
0	0	0	0	0	82	0	0	0	0	60	119	173
0	0	0	0	0	0	216	0	0	0	0	0	216
0	0	0	0	0	0	152	78	0	0	108	193	361
109	0	0	0	0	0	145	143	0	0	0	201	408
0	0	0	0	0	0	184	0	0	0	0	0	184
0	0	0	0	0	0	75	0	0	0	154	0	183
0	0	0	0	0	0	354	0	0	0	0	0	354
0	0	0	0	0	89	0	0	0	0	158	82	234
0	0	0	0	0	0	216	0	0	0	0	0	216
0	0	0	0	0	0	221	0	0	0	60	0	237
0	0	0	0	0	0	0	0	0	0	59	171	186
0	0	0	0	0	0	175	0	0	0	70	0	200
0	0	0	0	0	0	187	73	0	0	0	116	276
0	0	0	0	0	69	75	0	0	0	0	254	301
0	0	0	0	0	0	75	0	0	0	433	0	453
0	0	0	0	0	0	269	0	0	0	0	0	269
0	0	0	0	0	0	391	0	0	0	0	172	474
0	0	0	0	0	95	0	0	0	0	133	77	212
0	0	0	0	0	0	75	0	0	0	67	256	301
0	0	0	0	0	0	0	0	0	0	528	185	598
0	0	0	0	0	95	145	0	0	0	0	77	223
0	0	0	0	0	77	145	102	0	0	91	184	378
0	0	0	0	0	0	75	78	0	0	0	258	311
0	0	0	0	0	0	175	106	0	0	91	86	305
0	0	0	0	0	0	216	0	0	0	0	0	216
0	0	0	0	0	0	192	0	0	0	105	0	246
0	0	0	0	0	0	325	0	0	0	163	0	411
0	0	0	0	0	0	75	0	0	0	52	119	159
0	0	0	0	0	0	182	81	0	0	77	142	325
0	0	0	0	0	0	332	0	0	0	130	115	441
0	0	0	0	0	0	174	0	0	0	56	0	187
74	0	0	0	0	0	75	0	0	0	0	141	199
0	0	0	0	0	80	0	0	0	0	72	261	313
0	0	0	0	0	75	75	0	0	0	0	502	536
0	0	0	0	161	0	145	78	0	0	0	502	626
0	0	0	0	0	0	75	0	0	0	194	0	222
0	0	0	0	0	0	0	515	0	0	54	0	521
0	0	0	0	0	0	75	0	0	0	230	0	257
0	0	0	0	0	0	216	0	0	0	0	75	243
0	0	0	0	0	0	216	0	0	0	0	0	216
69	0	0	0	0	0	0	0	0	0	102	140	218
0	0	0	0	0	0	75	0	0	0	140	93	215
0	0	0	0	0	0	220	0	0	0	0	0	220
0	0	0	0	0	69	161	0	0	0	0	254	367
0	0	0	0	0	0	175	0	0	0	433	0	512
0	0	0	0	0	0	391	0	0	0	60	170	483
0	0	0	0	0	0	75	0	0	0	292	0	317
0	0	0	0	0	95	0	0	0	0	188	77	262
0	0	0	0	0	0	0	157	0	0	0	70	182
0	0	0	0	0	0	75	0	0	0	0	256	282
0	0	0	0	0	0	246	0	0	0	0	0	246
0	0	0	0	0	77	175	102	0	0	108	184	411
0	0	0	0	0	66	75	85	0	0	0	188	272
0	0	0	0	0	0	75	0	0	0	0	123	154
0	0	0	0	0	0	75	104	0	0	80	190	299
0	0	0	0	0	0	0	81	0	0	0	193	226
0	0	0	0	0	0	736	0	0	0	73	0	744
0	0	0	0	0	0	175	78	0	0	80	92	279
0	0	0	0	0	0	243	0	0	0	79	0	273
0	0	0	0	0	95	175	0	0	0	43	118	285
0	0	0	0	0	0	852	0	0	0	439	0	913
0	0	0	0	0	0	228	0	0	0	0	0	227
0	0	0	0	0	0	0	0	0	0	184	116	247
0	0	0	0	0	0	369	0	0	0	0	250	506
0	0	0	0	0	0	178	0	0	0	0	0	178
0	0	0	0	0	0	0	86	0	0	0	163	202
0	0	0	0	0	0	216	0	0	0	0	184	332
0	0	0	0	0	0	75	104	0	0	0	190	270
0	0	0	0	0	0	75	81	0	0	76	193	281
0	0	0	0	0	0	75	0	0	0	92	84	163
0	0	0	0	0	0	0	0	0	0	243	148	327
0	0	0	0	0	0	75	78	0	0	44	258	314
0	0	0	0	0	0	75	241	0	0	41	0	267
0	0	0	0	0	0	0	0	0	0	90	142	185
0	0	0	0	0	0	75	631	0	0	0	0	644
0	0	0	0	0	0	0	0	0	0	171	0	171
0	0	0	0	0	0	75	0	0	0	133	0	163
0	0	0	0	0	0	75	0	0	0	0	262	288
0	0	0	0	0	0	0	0	0	0	0	502	502
0	0	0	0	0	0	75	131	0	0	0	119	229
0	0	0	0	0	0	391	0	0	0	0	0	391
0	0	0	0	0	0	175	80	0	0	76	525	622
66	0	0	0	0	0	75	0	0	0	0	196	244
0	0	0	0	0	0	75	0	0	0	481	182	573
0	0	0	0	0	0	75	0	0	0	131	0	161
0	0	0	0	0	69	161	0	0	0	0	0	186
0	0	0	0	0	0	0	78	0	0	0	144	177
0	0	0	0	0	0	0	0	0	0	80	173	206
0	0	0	0	0	0	75	0	0	0	263	0	289
0	0	0	0	0	0	0	0	0	0	272	0	272
0	0	0	0	0	0	75	97	0	0	54	72	168
0	0	0	0	0	0	0	79	0	0	60	114	165
0	0	0	0	0	0	795	84	0	0	0	0	804
0	0	0	0	0	0	75	73	0	0	136	116	257
0	0	0	0	0	0	175	0	0	0	0	136	257
0	0	0	0	0	0	0	0	0	0	0	263	263
0	0	0	0	0	0	0	105	0	0	113	502	570
0	0	0	0	0	0	0	0	0	0	0	263	263
0	0	0	0	0	0	0	0	0	0	80	114	150
0	0	0	0	0	0	573	0	0	0	44	0	574
0	0	0	0	0	0	75	154	0	0	0	76	213
0	0	0	0	0	0	0	0	0	0	116	193	256
0	0	0	0	0	0	0	0	0	0	0	230	229
0	0	0	0	0	0	369	84	0	0	0	203	499
0	0	0	0	0	0	0	0	0	0	0	152	151
0	0	0	0	0	75	0	0	0	0	0	162	191
0	0	0	0	0	0	175	0	0	0	167	201	403
0	0	0	0	0	0	243	69	0	0	0	71	288
0	0	0	0	0	0	75	0	0	0	0	201	229
0	0	0	0	0	0	80	0	0	0	80	176	241
0	0	0	0	0	150	175	0	0	0	0	186	379
0	0	0	0	0	0	0	0	0	0	0	165	165
82	0	0	0	0	0	75	0	0	0	71	259	337
0	0	0	0	0	139	75	0	0	0	0	0	169
0	0	0	0	0	0	220	0	0	0	0	0	220
0	0	0	0	0	0	247	0	0	0	131	0	318
0	0	0	0	0	0	161	0	0	0	0	171	275
0	0	0	0	0	0	243	0	0	0	439	0	557
0	0	0	0	0	75	145	0	0	0	0	95	221
81	0	0	0	0	0	75	0	0	0	0	113	180
0	0	0	0	0	0	0	102	0	0	80	161	246
146	0	0	0	0	67	0	101	0	0	59	263	412
0	0	0	0	0	0	75	0	0	0	43	184	214
0	0	0	0	0	0	216	0	0	0	0	0	216
66	0	0	0	0	0	0	0	0	0	53	196	226
0	0	0	0	0	67	0	82	0	0	51	190	253
654	0	455	0	0	257	0	571	0	0	788	537	992
0	0	0	0	0	0	75	0	0	0	0	126	156
0	0	0	0	0	0	776	0	0	0	0	330	844
0	0	0	0	0	0	75	0	0	0	112	201	286
0	0	0	0	0	0	75	0	0	0	53	201	238
0	0	0	0	0	0	75	0	0	0	230	0	257
0	0	0	0	0	0	75	0	0	0	50	120	159
0	0	0	0	937	317	825	652	900	0	989	558	999
0	0	0	0	0	0	0	0	0	0	51	258	265
0	0	0	0	0	0	75	0	0	0	0	190	218
0	0	0	0	0	0	164	0	0	0	0	0	164
0	0	0	0	0	0	75	0	0	0	0	254	280
0	0	0	0	0	0	75	0	0	0	132	0	162
0	0	0	0	0	0	145	81	0	0	523	0	592
0	0	0	0	0	0	145	0	0	0	0	262	342
79	0	0	0	0	0	243	0	0	0	0	554	662
0	0	0	0	0	0	152	155	0	0	73	82	308
654	0	403	0	0	257	75	571	0	0	789	558	992
0	0	0	0	0	0	145	0	0	0	80	0	179
0	0	0	0	0	99	145	0	0	0	0	558	629
0	0	0	0	0	0	247	0	0	0	0	0	247
0	0	0	0	0	0	75	0	0	0	50	171	207
0	0	0	0	0	0	244	0	0	0	0	0	244
0	0	0	0	0	0	234	180	0	0	70	117	415
0	0	0	0	0	0	0	0	0	0	0	184	183
0	0	0	0	0	0	172	0	0	0	0	0	172
0	0	0	0	0	0	216	0	0	0	0	0	216
0	0	0	0	0	0	0	0	0	0	0	502	502
0	0	0	0	0	0	161	0	0	0	0	0	161
0	0	0	0	0	0	145	0	0	0	0	117	212
0	0	0	0	0	0	0	0	0	0	231	0	230
0	0	0	0	0	0	145	0	0	0	0	118	213
0	0	0	0	231	0	0	0	0	0	0	0	230
0	0	0	0	0	84	0	0	0	0	166	0	203
0	0	0	0	0	95	75	0	0	0	70	118	221
0	0	0	0	0	0	0	0	0	0	0	200	200
0	0	0	0	0	0	216	0	0	0	481	0	575
64	0	0	0	0	0	145	0	0	0	80	163	301
0	0	0	0	0	0	0	0	0	0	0	250	250
0	0	0	0	0	0	75	219	0	0	168	137	411
0	0	0	0	0	0	0	0	0	0	0	260	260
0	0	0	0	0	75	75	0	0	0	0	165	223
69	0	0	0	0	0	0	78	0	0	0	165	220
0	0	0	0	0	0	75	0	0	0	0	233	260
0	0	0	0	0	0	75	78	0	0	0	258	311
121	0	0	0	0	0	0	140	0	0	0	174	321
0	0	0	0	0	0	0	0	0	0	189	184	309
0	0	0	0	111	0	75	0	0	0	531	63	590
0	0	0	0	0	0	75	80	0	0	73	201	285
0	0	0	0	0	0	175	0	0	0	0	89	216
0	0	0	0	0	0	255	0	0	0	0	76	282
0	0	0	0	0	84	75	0	0	0	132	88	239
69	0	0	0	0	0	0	0	0	0	101	125	203
0	0	0	0	0	0	75	0	0	0	42	136	167
0	0	0	0	0	0	78	296	0	0	244	165	535
0	0	0	0	0	92	75	80	0	0	80	506	584
0	0	0	0	0	0	391	0	0	0	113	0	437
0	0	0	0	0	94	575	0	0	0	0	165	650
0	0	0	0	0	0	175	0	0	0	102	0	227
0	0	0	0	0	0	75	0	0	0	132	0	162
654	0	264	0	326	257	999	571	900	0	930	544	999
0	0	0	0	0	0	255	0	0	0	0	0	255
0	0	0	0	0	84	0	98	0	0	210	0	290
0	0	0	0	0	0	0	83	0	0	44	117	158
0	0	0	0	0	0	75	100	0	0	59	115	213
0	0	0	0	0	70	0	0	0	0	0	170	195
0	0	0	0	0	0	791	0	0	0	132	0	810
0	0	0	0	0	0	75	107	0	0	189	255	434
0	0	0	0	0	0	75	78	0	0	0	104	169
0	0	0	0	0	0	0	0	0	0	0	175	175
0	0	0	0	0	0	75	0	0	0	0	229	256
0	0	0	0	0	0	75	0	0	0	0	161	190
0	0	0	0	0	0	75	99	0	0	0	116	198
0	0	0	0	0	0	75	79	0	0	45	79	150
0	0	0	0	0	0	145	0	0	0	80	95	225
0	0	0	0	0	0	175	0	0	0	0	0	175
0	0	0	0	0	69	75	0	0	0	42	170	223
0	0	0	0	0	0	0	0	0	0	0	262	262
654	0	357	0	123	257	999	617	0	0	989	558	999
0	0	0	0	0	85	75	0	0	0	0	477	518
147	0	0	0	0	79	145	0	0	0	0	502	620
0	0	0	0	0	0	177	99	0	0	80	262	429
0	0	0	0	0	0	0	0	0	0	0	186	186
76	0	0	0	0	66	75	76	0	0	0	244	340
0	0	0	0	0	0	75	0	0	0	490	0	508
654	0	263	0	0	257	752	571	0	0	788	558	997
0	0	0	0	0	0	0	0	0	0	195	78	226
0	0	0	0	0	75	0	0	0	0	0	502	519
0	0	0	0	0	0	0	0	0	0	0	330	330
0	0	0	0	0	0	145	0	0	0	67	0	168
0	0	0	0	0	0	308	0	0	0	0	0	307
0	0	0	0	0	0	161	170	0	0	80	558	679
0	0	0	0	0	0	238	157	0	0	69	84	378
0	0	0	0	0	0	75	157	0	0	207	70	347
0	0	0	0	0	0	75	0	0	0	70	230	279
0	0	0	0	0	0	75	78	0	0	0	258	311
0	0	0	0	0	0	0	0	0	0	80	200	232
0	0	0	0	0	0	75	0	0	0	100	197	273
0	0	0	0	0	0	894	96	0	0	622	129	964
141	0	0	0	0	0	75	0	0	0	0	178	289
0	0	0	0	0	0	0	0	0	0	0	502	502
0	0	0	0	0	0	216	0	0	0	0	0	216
0	0	0	0	0	0	0	224	0	0	0	163	322
0	0	0	0	0	0	648	0	0	0	0	0	648
0	0	0	0	0	63	0	103	0	0	356	0	411
0	0	0	0	0	79	175	0	0	0	93	116	309
0	0	0	0	0	0	75	102	0	0	0	184	262
0	0	0	0	0	74	190	0	0	0	50	502	598
0	0	0	0	0	0	145	0	0	0	0	95	193
0	0	0	0	0	0	0	0	0	0	243	0	242
0	0	0	0	0	0	75	0	0	0	0	123	154
0	0	0	0	0	0	718	0	0	0	80	0	729
0	0	0	0	0	0	0	0	0	0	93	172	216
0	0	0	0	0	0	0	151	0	0	0	502	559
0	0	0	0	0	0	0	0	0	0	158	78	190
0	0	0	0	0	0	369	0	0	0	0	0	369
0	0	0	0	0	0	0	84	0	0	0	163	200
0	0	0	0	0	0	369	0	0	0	0	0	369
0	0	0	0	0	109	175	142	0	0	43	502	644
0	0	0	0	0	0	0	0	0	0	0	197	197
0	0	0	0	0	0	75	157	0	0	0	84	223
0	0	0	0	0	0	228	0	0	0	0	81	260
0	0	0	0	0	0	0	0	0	0	0	502	502
0	0	0	0	0	0	790	78	0	0	59	82	810
0	0	0	0	0	0	0	0	0	0	485	0	485
0	0	0	0	0	0	0	0	0	0	54	184	195
0	0	0	0	0	0	220	0	0	0	0	0	220
0	0	0	0	0	0	796	0	0	0	80	0	804
0	0	0	0	0	0	391	0	0	0	0	0	391
0	0	526	968	0	0	807	0	0	0	789	530	815
0	0	0	0	0	0	0	73	0	0	43	143	173
0	0	0	0	0	0	187	0	0	0	90	0	229
0	0	0	0	0	0	75	0	0	0	788	0	795
0	0	0	0	0	75	987	101	0	0	794	174	997
0	0	0	0	0	0	75	103	0	0	75	194	298
0	0	0	0	0	0	76	0	0	0	485	201	586
0	0	0	0	0	0	325	0	0	0	0	0	325
0	0	0	0	0	70	0	78	0	0	0	261	310
0	0	0	0	0	0	75	0	0	0	44	172	203
0	0	0	0	0	0	427	78	0	0	44	113	492
77	0	0	0	0	0	175	0	0	0	0	197	335
0	0	0	0	0	0	243	0	0	0	0	0	243
0	0	0	0	0	0	216	0	0	0	55	0	227
0	0	0	0	0	0	161	0	0	0	0	0	161
0	0	0	0	0	0	369	106	0	0	0	0	411
0	0	0	0	0	0	216	0	0	0	0	118	278
0	0	0	0	0	0	152	83	0	0	0	0	189
0	0	0	0	0	0	75	0	0	0	175	142	288
0	0	0	0	0	0	369	0	0	0	0	0	369
0	0	0	0	0	117	75	0	0	0	532	119	618
0	0	0	0	0	0	0	0	0	0	0	166	165
0	0	0	0	0	0	145	0	0	0	108	0	204
0	0	0	0	0	0	75	0	0	0	80	113	179
0	0	0	0	0	0	145	0	0	0	42	64	166
0	0	0	0	0	0	0	0	0	0	77	201	230
174	0	0	0	0	70	0	0	0	0	0	344	452
0	0	0	0	0	0	175	0	0	0	0	0	175
0	0	0	0	0	0	75	157	0	0	0	112	247
0	0	0	0	0	0	0	0	0	0	0	502	502
0	0	0	0	0	0	145	102	0	0	60	161	313
0	0	0	0	0	0	0	275	0	0	528	77	656
0	0	0	0	0	0	75	0	0	0	0	119	150
0	0	0	0	0	0	0	0	0	0	433	142	492
0	0	0	0	0	0	75	0	0	0	0	119	150
654	0	0	0	0	78	0	425	0	0	788	325	968
0	0	0	0	0	0	186	84	0	0	58	123	302
0	0	0	0	0	0	0	0	0	0	80	193	225
0	0	0	0	0	0	0	78	0	0	0	258	286
0	0	0	0	0	0	228	0	0	0	234	256	521
0	0	0	0	0	0	294	78	0	0	80	0	349
0	0	0	0	0	0	0	0	0	0	131	171	248
78	0	0	0	0	0	0	80	0	0	0	120	188
0	0	0	0	0	0	216	0	0	0	0	0	216
79	0	0	0	0	0	175	0	0	0	0	554	631
0	0	0	0	0	0	0	0	0	0	572	64	582
0	0	0	0	0	0	75	0	0	0	0	121	152
0	0	0	0	0	0	247	0	0	0	158	0	339
0	0	0	0	0	0	0	81	0	0	0	526	545
0	0	0	0	0	0	221	0	0	0	0	0	221
0	0	0	0	0	0	78	0	0	0	0	121	154
0	0	0	0	0	0	78	73	0	0	0	143	203
0	0	0	0	0	0	75	0	0	0	0	558	573
0	0	0	0	0	0	75	0	0	0	72	200	253
0	0	0	0	0	0	0	0	0	0	0	502	502
0	0	0	0	0	80	0	0	0	0	0	262	292
0	0	0	0	0	0	397	0	0	0	0	0	397
0	0	0	0	0	0	178	0	0	0	60	0	194
0	0	0	0	0	0	436	0	0	0	41	0	436
0	0	0	0	0	0	131	0	0	0	80	230	330
0	0	0	0	0	0	216	0	0	0	0	177	327
0	0	0	0	0	0	75	0	0	0	0	122	153
0	0	0	0	0	0	0	139	0	0	0	263	338
0	0	0	0	0	0	255	0	0	0	80	0	285
0	0	0	0	0	0	75	0	0	0	101	64	153
0	0	0	0	0	0	175	0	0	0	80	0	208
0	0	0	0	0	0	75	0	0	0	116	119	216
0	0	0	0	0	0	510	97	0	0	630	190	849
0	0	0	0	0	0	0	0	0	0	157	0	156
0	0	0	0	0	0	391	78	0	0	72	0	433
69	0	0	0	0	0	75	78	0	0	57	165	260
144	0	0	0	0	0	75	0	0	0	0	502	571
0	0	0	0	0	0	0	0	0	0	207	0	207
0	0	0	0	0	0	777	0	0	0	489	0	881
0	0	0	0	0	90	75	432	0	0	0	0	480
76	0	0	0	0	0	75	0	0	0	0	262	314
0	0	0	0	0	143	75	80	0	0	103	0	258
0	0	0	0	0	146	0	0	0	0	60	262	355
0	0	0	0	0	0	0	86	0	0	0	163	202
108	0	0	0	0	0	75	0	0	0	70	195	299
0	0	0	0	0	0	228	0	0	0	132	0	301
0	0	0	0	0	0	172	0	0	0	53	0	182
0	0	0	0	0	0	0	0	0	0	60	163	179
0	0	0	0	0	0	75	0	0	0	151	0	181
0	0	0	0	0	0	75	0	0	0	0	198	226
0	0	0	0	0	95	75	0	0	0	0	196	268
78	0	0	0	0	0	75	0	0	0	91	202	298
0	0	0	0	0	0	0	0	0	0	0	192	192
0	0	0	0	0	75	75	0	0	0	0	201	256
0	0	0	0	0	0	75	0	0	0	0	202	230
109	0	0	0	0	0	78	0	0	0	0	558	605
0	0	0	0	0	0	75	0	0	0	357	0	379
0	0	0	0	0	0	741	0	0	0	50	0	743
0	0	0	0	0	0	216	0	0	0	0	113	274
0	0	0	0	0	0	75	0	0	0	0	202	230
0	0	0	0	0	0	744	0	0	0	153	0	773
0	0	0	0	384	0	145	0	0	0	43	136	506
0	0	0	0	0	0	75	219	0	0	0	262	420
0	0	0	0	0	0	152	0	0	0	52	263	355
0	0	0	0	0	0	0	0	0	0	0	201	201
0	0	0	0	0	0	0	71	0	0	43	263	287
0	0	0	0	0	0	220	0	0	0	0	0	220
109	0	0	0	0	0	75	0	0	0	43	235	315
0	0	0	0	0	0	247	0	0	0	90	0	286
0	0	0	0	0	71	772	219	0	0	154	71	846
78	0	0	0	0	0	0	0	0	0	68	223	274
0	0	0	0	0	0	186	103	0	0	44	0	241
0	0	0	0	0	98	0	0	0	0	0	108	161
0	0	0	0	0	0	145	0	0	0	80	0	179
0	9	0	0	0	0	175	78	0	0	101	262	428
0	0	0	0	0	88	0	0	0	0	399	194	519
0	0	0	0	0	0	0	102	0	0	0	161	214
0	0	0	0	0	0	0	88	0	0	90	70	160
0	0	0	0	0	0	178	0	0	0	50	0	185
0	0	0	0	0	0	145	0	0	0	116	118	275
0	0	0	0	0	0	0	0	0	0	0	172	171
110	0	0	0	0	0	75	250	0	0	73	199	457
0	0	0	0	0	0	0	0	0	0	0	201	201
0	0	0	0	0	0	776	95	0	0	0	0	788
0	0	0	0	0	0	220	0	0	0	0	0	220
0	0	0	0	0	0	75	0	0	0	103	197	275
0	0	0	0	0	0	0	0	0	0	432	142	491
0	0	0	0	0	0	0	0	0	0	54	218	228
0	0	0	0	0	0	77	78	0	0	0	182	243
110	0	0	0	111	0	998	250	0	0	0	517	999
0	0	0	0	0	0	0	0	0	0	152	0	151
0	0	0	0	0	0	75	0	0	0	0	177	206
150	0	0	0	0	314	0	263	0	0	571	551	902
0	0	0	0	0	0	304	0	0	0	0	0	304
0	0	0	0	470	151	999	881	0	0	966	527	999
0	0	0	0	0	0	216	81	0	0	0	193	367
0	0	0	0	0	0	75	140	0	0	0	0	170
0	0	0	0	0	0	78	0	0	0	60	123	173
0	0	0	0	0	0	175	0	0	0	0	0	175
0	0	0	0	0	0	0	0	0	0	157	0	156
77	0	0	0	0	0	0	0	0	0	0	119	152
0	0	0	0	0	0	0	0	0	0	157	0	156
0	0	0	0	0	0	75	399	0	0	0	175	501
0	0	0	0	0	0	161	80	0	0	80	107	281
0	0	0	0	0	112	175	92	0	0	134	502	660
0	0	0	0	0	0	0	0	0	0	60	169	185
0	0	0	0	0	0	391	0	0	0	60	201	502
0	0	0	0	0	0	187	79	0	0	53	98	275
0	0	0	0	0	0	160	0	0	0	54	0	172
0	0	0	0	0	0	243	0	0	0	0	0	243
0	0	0	0	0	0	145	0	0	0	80	76	209
0	0	0	0	0	0	75	78	0	0	0	121	184
0	0	0	0	0	75	736	0	0	0	0	0	745
0	0	0	0	0	0	75	0	0	0	0	173	202
0	0	0	0	0	0	481	0	0	0	80	0	502
0	0	0	0	0	0	0	157	0	0	103	70	235
0	0	0	0	0	0	247	0	0	0	91	0	286
0	0	0	0	0	0	75	0	0	0	0	230	257
0	0	0	0	0	0	75	0	0	0	60	120	168
0	0	0	0	0	0	0	79	0	0	0	502	521
0	0	0	0	0	0	75	95	0	0	106	112	246
0	0	0	0	0	0	175	0	0	0	0	0	175
0	0	0	0	0	75	75	0	0	0	56	182	250
0	0	0	0	0	0	75	247	0	0	0	0	273
0	0	0	0	0	0	175	0	0	0	0	64	195
0	0	0	0	129	231	175	278	0	0	395	502	851
0	0	0	0	0	0	75	0	0	0	0	175	204
0	0	0	0	0	0	75	171	0	0	46	558	633
0	0	0	0	0	0	75	78	0	0	0	170	230
0	0	0	0	0	0	255	0	0	0	91	205	414
0	0	0	0	0	0	75	0	0	0	0	201	229
0	0	0	0	0	0	332	0	0	0	0	0	332
147	0	0	0	0	0	0	0	0	0	0	502	557
0	0	0	0	0	0	725	0	0	0	59	502	860
0	0	0	0	0	0	228	0	0	0	440	177	613
0	0	0	0	0	0	803	0	0	0	51	0	805
0	0	0	0	0	0	0	0	0	0	0	197	197
0	0	0	0	0	0	803	0	0	0	450	82	892
0	0	0	0	0	0	75	0	0	0	0	138	168
76	0	0	0	0	94	75	0	0	0	80	262	378
0	0	0	0	0	0	369	90	0	0	42	0	401
64	0	0	0	0	0	0	0	0	0	0	183	202
0	0	0	0	0	0	75	0	0	0	883	0	887
0	0	0	0	0	0	175	0	0	0	113	0	237
0	0	0	0	0	94	735	0	0	0	69	91	769
0	0	0	0	0	0	177	0	0	0	53	502	578
0	0	0	0	0	0	746	0	0	0	295	0	813
0	0	0	0	0	0	175	0	0	0	80	0	208
0	0	0	0	0	0	0	0	0	0	690	167	730
0	0	0	0	0	75	0	0	0	0	166	72	221
0	0	0	0	0	0	0	0	0	0	0	230	229
0	0	0	0	0	0	75	0	0	0	0	502	519
65	0	0	0	0	0	75	85	0	0	0	89	182
0	0	0	0	0	0	75	156	0	0	70	89	250
181	0	0	0	0	0	0	0	0	0	0	0	181
0	0	0	0	0	0	391	0	0	0	71	0	410
329	0	0	0	0	104	0	427	0	0	438	494	884
0	0	0	0	163	0	144	0	0	0	0	0	252
0	2	0	0	0	0	391	85	0	0	57	0	428
654	0	0	0	0	698	0	688	0	0	951	838	999
0	0	0	0	0	0	75	102	0	0	0	161	242
0	0	0	0	0	0	0	0	0	0	298	260	458
0	0	0	0	0	0	78	0	0	0	0	176	207
0	0	0	0	0	0	158	0	0	0	72	0	185
0	0	0	0	0	67	139	0	0	0	0	0	162
0	0	0	0	0	0	75	0	0	0	42	178	207
0	0	0	0	0	0	75	0	0	0	101	63	152
0	0	0	0	0	0	243	0	0	0	830	546	936
0	0	0	0	0	0	228	0	0	0	0	95	271
0	0	0	0	0	0	75	78	0	0	54	95	172
0	0	0	0	0	0	175	78	0	0	57	0	220
0	0	0	0	0	0	0	232	0	0	0	0	231
0	0	0	0	0	0	184	0	0	0	184	108	354
0	0	0	0	0	0	220	0	0	0	55	0	231
0	0	0	0	0	69	369	0	0	0	80	263	548
0	0	0	0	0	0	391	0	0	0	44	112	438
0	0	0	0	0	0	0	0	0	0	201	82	235
0	0	0	0	0	0	75	0	0	0	0	126	156
0	0	0	0	0	0	0	219	0	0	0	262	398
0	0	0	0	0	0	175	0	0	0	0	0	175
0	0	0	0	0	0	75	0	0	0	91	88	166
0	0	0	0	0	0	228	0	0	0	134	0	302
0	0	0	0	118	153	0	0	0	0	0	0	221
0	0	0	0	0	0	164	0	0	0	59	0	180
110	0	0	0	0	75	75	86	0	0	0	258	389
0	0	0	0	0	0	0	95	0	0	51	93	152
0	0	0	0	0	84	75	0	0	0	80	91	196
0	0	0	0	0	0	216	0	0	0	0	0	216
0	0	0	0	0	0	75	0	0	0	90	202	269
0	0	0	0	0	0	75	99	0	0	0	72	159
0	0	0	0	0	0	228	0	0	0	433	113	577
0	0	0	0	0	0	145	0	0	0	104	124	270
0	0	0	0	0	0	75	0	0	0	101	179	257
0	0	0	0	0	73	75	100	0	0	59	116	241
0	0	0	0	0	76	251	79	0	0	0	502	640
0	0	0	0	0	0	0	0	0	0	0	177	177
0	0	0	0	0	0	164	0	0	0	0	160	268
0	0	0	0	0	0	294	0	0	0	50	0	301
0	0	0	0	0	0	75	220	0	0	0	74	273
0	0	0	0	0	0	75	0	0	0	309	0	333
0	0	0	0	0	143	75	0	0	0	232	66	355
81	0	0	0	0	75	0	0	0	0	0	85	154
0	0	0	0	0	0	0	156	0	0	60	0	172
0	0	0	0	0	0	75	220	0	0	0	74	273
0	0	0	0	0	0	75	0	0	0	60	201	244
0	0	0	0	0	0	174	0	0	0	101	120	289
0	0	0	0	0	0	391	0	0	0	0	225	508
0	0	0	0	0	0	0	296	0	0	489	165	673
0	0	0	0	0	0	0	78	0	0	0	258	286
0	0	0	0	0	0	294	101	0	0	41	202	449
0	0	0	0	0	0	0	0	0	0	0	201	201
0	0	0	0	0	0	175	0	0	0	110	174	340
0	0	0	0	0	0	216	0	0	0	60	0	231
0	0	0	0	0	0	0	0	0	0	0	263	263
0	0	0	0	0	0	75	0	0	0	278	0	303
0	0	0	0	0	0	75	0	0	0	0	238	265
0	0	0	0	0	0	243	0	0	0	80	0	274
0	0	0	0	0	0	191	139	0	0	91	0	312
0	0	0	0	0	0	391	102	0	0	0	161	501
0	0	0	0	0	0	75	82	0	0	59	243	314
0	0	0	0	0	0	175	238	0	0	80	134	432
0	0	0	0	0	119	75	0	0	0	357	115	474
0	0	0	0	0	0	75	0	0	0	0	263	289
0	0	0	0	0	0	0	0	0	0	154	94	200
0	0	0	0	0	0	175	0	0	0	60	0	191
0	0	0	0	0	144	306	101	0	0	0	174	499
0	0	0	0	0	0	175	0	0	0	60	0	191
0	0	0	0	0	0	441	0	0	0	0	0	441
0	0	0	0	0	0	216	0	0	0	0	177	327
0	0	0	0	0	0	220	0	0	0	0	0	220
0	0	0	0	0	0	75	0	0	0	182	167	314
0	0	0	0	0	0	228	0	0	0	0	0	227
0	0	0	0	0	0	75	0	0	0	80	201	260
0	0	0	0	0	0	78	0	0	0	232	0	261
0	0	0	0	0	0	75	85	0	0	0	188	252
109	0	0	0	0	0	75	143	0	0	0	201	360
0	0	0	0	0	91	75	0	0	0	0	121	196
0	0	0	0	0	112	0	0	0	0	80	502	557
0	0	0	0	0	0	164	0	0	0	0	0	164
0	0	0	0	0	0	255	0	0	0	107	112	357
0	0	0	0	0	0	145	0	0	0	73	0	173
0	0	0	0	0	0	0	0	0	0	93	113	161
0	0	0	0	0	109	179	0	0	0	75	0	264
0	0	0	0	0	0	75	78	0	0	73	238	316
0	0	0	0	0	0	0	0	0	0	626	123	657
0	0	0	0	0	0	75	78	0	0	0	262	315
80	0	0	0	0	139	0	0	0	0	0	123	244
0	0	415	780	158	155	999	224	0	0	985	558	999
0	0	0	0	0	0	75	95	0	0	0	202	273
0	0	0	0	0	0	175	0	0	0	133	119	315
0	0	0	0	0	0	0	98	0	0	74	98	180
0	0	0	0	0	0	0	0	0	0	42	173	173
0	0	0	0	0	0	175	83	0	0	0	0	211
0	0	0	0	0	112	145	0	0	0	54	199	347
329	0	0	0	0	104	0	427	0	0	531	494	903
0	0	0	0	0	0	145	0	0	0	60	0	161
0	0	0	0	0	0	75	102	0	0	0	161	242
0	0	0	0	0	0	216	0	0	0	0	0	216
0	0	0	0	0	0	75	0	0	0	53	135	176
0	0	0	0	0	0	216	0	0	0	0	0	216
0	0	0	0	0	0	75	102	0	0	0	161	242
0	0	0	0	0	0	75	0	0	0	438	0	457
0	0	0	0	178	0	145	0	0	0	448	167	633
0	0	0	0	0	0	0	0	0	0	0	198	198
0	0	0	0	0	0	75	0	0	0	0	558	573
0	0	0	0	0	0	0	0	0	0	0	330	330
0	0	0	0	0	0	134	0	0	0	132	72	241
0	0	0	0	0	0	739	0	0	0	0	0	739
0	0	0	0	0	0	0	0	0	0	57	258	270
0	0	0	0	0	0	0	0	0	0	0	161	161
0	0	0	0	0	0	220	0	0	0	0	95	263
0	0	0	0	0	0	160	0	0	0	0	0	160
0	0	0	0	0	0	75	0	0	0	92	82	161
0	0	0	0	0	0	216	0	0	0	80	0	247
0	0	0	0	0	0	175	0	0	0	54	0	186
0	0	0	0	0	0	75	86	0	0	0	163	230
0	0	0	0	0	0	0	0	0	0	399	0	398
143	0	0	0	0	0	0	0	0	0	0	261	339
0	0	0	0	0	0	254	0	0	0	0	0	254
0	0	0	0	0	94	75	0	0	0	80	165	270
0	0	0	0	0	0	243	0	0	0	0	0	243
0	0	0	0	0	0	161	78	0	0	0	0	193
0	0	0	0	0	0	0	0	0	0	0	202	202
0	0	0	0	0	0	0	0	0	0	140	100	192
0	0	0	0	0	105	75	0	0	0	0	71	163
65	0	0	0	0	0	0	0	0	0	0	263	281
0	0	0	0	0	0	0	242	0	0	0	74	268
0	0	0	0	0	0	0	0	0	0	0	181	181
0	0	0	0	0	97	75	84	0	0	80	502	585
0	0	0	0	0	84	251	98	0	0	357	0	549
0	0	0	0	0	0	75	0	0	0	0	177	206
0	0	0	0	0	0	0	0	0	0	101	120	175
0	0	0	0	0	0	175	0	0	0	0	119	242
0	0	0	0	0	0	228	0	0	0	0	73	253
0	0	0	0	0	0	703	0	0	0	0	0	703
0	0	0	0	0	0	243	0	0	0	90	112	335
0	0	0	0	0	0	175	154	0	0	59	0	286
0	0	0	0	0	0	75	97	0	0	0	72	157
0	0	0	0	880	317	950	980	900	0	989	558	999
0	0	0	0	0	0	177	0	0	0	0	0	177
329	0	0	0	0	0	0	258	0	0	396	253	745
0	0	0	0	0	0	243	0	0	0	0	0	243
0	0	0	0	0	0	75	0	0	0	0	198	226
0	0	0	0	0	0	309	0	0	0	0	0	309
0	0	0	0	0	0	243	104	0	0	0	0	293
0	0	0	0	0	0	145	0	0	0	133	259	402
0	0	0	0	0	0	228	0	0	0	44	118	292
0	0	0	0	0	81	0	0	0	0	0	498	518
0	0	0	0	0	0	0	94	0	0	0	127	175
0	0	0	0	0	0	0	0	0	0	80	118	153
0	0	0	0	0	0	0	296	0	0	553	165	714
0	0	0	0	0	92	0	80	0	0	0	506	551
0	0	0	0	0	0	75	78	0	0	0	258	311
0	0	0	0	0	0	75	0	0	0	59	256	295
0	0	0	0	0	0	75	0	0	0	133	0	163
0	0	0	0	0	0	75	0	0	0	0	125	156
0	0	0	0	0	0	75	0	0	0	56	199	239
0	0	0	0	0	84	769	0	0	0	42	502	885
0	0	0	0	0	0	331	80	0	0	73	0	379
0	0	0	0	0	0	75	0	0	0	0	120	151
0	0	0	0	0	0	0	81	0	0	100	502	552
0	0	0	0	0	0	216	0	0	0	0	95	260
0	0	0	0	0	0	391	0	0	0	46	263	534
0	0	0	0	0	0	0	78	0	0	52	170	211
63	0	0	0	0	0	75	0	0	0	44	317	358
0	0	0	0	0	0	145	0	0	0	80	0	179
0	0	0	0	0	0	175	0	0	0	72	64	221
93	0	0	0	0	0	0	66	0	0	0	520	557
0	0	0	0	0	0	0	78	0	0	80	171	235
0	0	0	0	0	0	243	0	0	0	80	0	274
0	0	0	0	0	0	0	90	0	0	74	127	200
0	0	0	0	0	0	75	65	0	0	0	113	165
0	0	0	0	0	0	320	0	0	0	0	0	320
0	0	0	0	0	0	75	0	0	0	60	142	188
0	0	0	0	0	0	187	0	0	0	0	0	187
0	0	0	0	0	0	0	101	0	0	0	202	251
0	0	0	0	0	0	0	0	0	0	788	0	788
174	0	0	0	0	0	0	234	0	0	243	228	580
0	0	0	0	0	0	75	80	0	0	0	123	188
0	0	0	0	0	75	175	100	0	0	181	260	508
0	0	0	0	223	94	175	99	0	0	410	123	666
0	0	0	0	0	0	423	0	0	0	0	0	422
0	0	0	0	0	0	391	0	0	0	164	228	572
0	0	0	0	0	0	0	0	0	0	480	502	729
0	0	0	0	0	0	243	0	0	0	0	91	283
0	0	0	0	0	93	145	0	0	0	0	502	580
0	0	0	0	0	0	77	0	0	0	130	0	162
0	0	0	0	0	0	164	0	0	0	0	0	164
0	0	0	0	0	75	75	112	0	0	54	502	576
0	0	0	0	0	0	216	0	0	0	150	184	408
0	0	0	0	0	0	216	0	0	0	0	0	216
0	0	0	0	0	0	357	0	0	0	73	82	405
0	0	0	0	0	0	75	0	0	0	90	81	158
0	0	0	0	0	0	0	0	0	0	0	198	198
0	0	0	0	0	0	216	0	0	0	80	0	247
0	0	0	0	0	0	515	0	0	0	0	117	553
0	0	0	0	0	81	0	0	0	0	0	502	522
0	0	0	0	0	0	175	0	0	0	0	0	175
0	0	0	0	0	0	220	0	0	0	0	76	248
0	0	0	0	0	0	301	0	0	0	0	82	330
0	0	0	0	0	0	145	0	0	0	231	69	334
0	0	0	0	0	0	220	0	0	0	0	0	220
0	0	0	0	0	0	216	0	0	0	0	116	277
0	0	0	0	0	0	0	0	0	0	210	0	210
0	0	0	0	0	0	216	0	0	0	63	0	233
0	0	0	0	0	0	75	0	0	0	108	163	249
0	0	0	0	0	0	0	157	0	0	76	136	268
0	0	0	0	0	0	155	0	0	0	0	0	154
0	0	0	0	0	0	775	0	0	0	44	0	775
0	0	0	0	0	0	78	101	0	0	0	202	280
0	0	0	0	0	0	175	78	0	0	132	116	338
0	0	0	0	0	0	216	0	0	0	80	177	354
0	0	0	0	0	0	0	0	0	0	0	262	262
0	0	0	0	0	0	0	78	0	0	0	122	155
0	0	0	0	0	0	0	81	0	0	54	183	227
0	0	0	0	0	0	0	0	0	0	80	198	230
0	0	0	0	0	0	228	0	0	0	0	142	309
0	0	0	0	0	0	0	78	0	0	0	258	286
0	0	0	0	0	0	911	0	0	0	0	0	911
0	0	0	0	209	0	747	0	0	0	0	0	791
0	0	0	0	0	0	0	0	0	0	621	558	825
0	0	0	0	0	0	518	0	0	0	0	0	518
0	0	0	0	477	0	999	101	0	0	739	133	999
0	0	0	0	0	0	609	0	0	0	0	0	609
0	0	0	0	141	0	0	0	0	0	530	0	579
0	0	0	0	0	0	0	0	0	0	82	546	565
0	0	0	0	0	0	611	0	0	0	0	0	611
0	0	0	0	0	0	157	0	0	0	50	0	164
0	0	0	0	197	0	0	0	0	0	0	0	197
0	0	0	0	0	0	0	0	0	0	629	168	678
0	0	0	0	0	0	0	0	0	0	155	0	154
0	0	0	0	0	0	323	0	0	0	80	0	350
0	0	0	0	0	0	244	0	0	0	0	0	243
0	0	0	0	0	0	971	0	0	0	107	0	972
0	0	0	0	122	0	0	0	0	0	0	74	152
0	0	0	0	124	0	0	0	0	0	400	0	451
0	0	0	0	0	0	421	0	0	0	0	0	420
0	0	0	0	202	0	0	0	0	0	0	0	202
0	0	0	0	0	0	407	0	0	0	0	0	407
0	0	0	0	0	0	0	0	0	0	162	0	161
0	0	0	673	0	0	665	0	900	0	897	0	975
0	0	0	0	173	0	0	0	0	0	0	0	173
0	0	0	0	0	0	251	0	0	0	0	0	250
0	0	0	0	0	0	0	0	0	0	399	0	398
0	0	0	0	105	0	747	0	0	0	0	0	763
0	0	0	0	0	0	0	0	0	0	0	172	171
0	0	0	0	0	0	453	0	0	0	0	0	453
0	0	0	0	0	0	0	0	0	0	352	0	351
0	0	0	0	0	0	430	0	0	0	0	0	430
0	0	0	0	0	0	160	79	0	0	0	0	194
0	0	0	0	0	0	544	0	0	0	0	0	544
0	0	0	0	0	0	756	0	0	0	0	0	756
0	0	0	0	0	0	0	0	0	0	156	0	155
0	0	0	0	0	0	729	0	0	0	0	0	729
0	0	0	0	0	0	953	0	0	0	0	0	953
0	0	0	0	0	0	808	0	0	0	0	0	808
0	0	0	0	0	0	751	0	0	0	0	0	751
0	0	0	0	0	0	450	0	0	0	0	0	450
0	0	0	0	0	0	744	0	0	0	0	0	744
0	0	0	0	0	0	578	0	0	0	0	0	578
0	0	0	0	0	0	422	0	0	0	0	0	422
0	0	0	0	0	0	0	0	0	0	301	0	301
0	0	0	0	0	0	0	0	0	0	233	0	232
0	0	0	0	0	0	547	0	0	0	0	0	547
0	0	0	0	0	0	524	0	0	0	0	0	524
0	0	0	0	0	0	0	554	0	0	0	0	554
0	0	0	0	0	0	458	0	0	0	0	0	457
0	0	0	0	0	0	0	0	0	0	351	0	351
0	0	0	0	0	0	0	152	0	0	0	0	151
0	0	0	0	112	0	0	0	0	0	189	112	304
0	0	0	0	0	0	205	0	0	0	0	0	205
0	0	0	0	144	0	0	0	0	0	575	0	620
0	0	0	0	0	0	0	0	0	0	271	0	271
0	0	0	0	0	0	0	0	0	0	274	0	274
0	0	0	0	0	0	139	0	0	0	59	0	155
0	0	0	0	0	0	212	0	0	0	0	0	212
0	0	0	0	176	0	0	0	0	0	261	0	365
0	0	0	0	0	0	0	0	0	0	395	0	394
0	0	0	0	0	0	710	0	0	0	0	0	710
0	0	0	0	0	0	422	0	0	0	71	0	440
0	0	0	0	0	0	484	0	0	0	0	0	484
0	0	0	0	0	0	0	0	0	0	434	0	434
0	0	0	0	0	0	665	101	0	0	950	133	985
0	0	0	0	0	0	0	0	0	0	571	0	571
0	0	0	0	0	0	629	0	0	0	54	0	634
0	0	0	0	0	0	298	0	0	0	0	0	298
0	0	0	0	0	0	610	0	0	0	80	0	625
0	0	0	0	0	0	0	0	0	0	430	0	430
0	0	0	0	0	0	0	0	0	0	525	168	587
0	0	0	0	0	0	629	0	0	0	0	0	629
0	0	0	0	0	0	0	0	0	0	59	200	215
0	0	0	0	0	0	429	0	0	0	0	0	429
0	0	0	0	181	75	999	424	0	0	933	201	999
0	0	0	0	0	0	0	0	0	0	522	0	522
0	0	0	0	136	0	0	0	0	0	117	0	204
0	0	0	0	148	0	0	0	0	0	0	80	182
0	0	0	0	0	0	607	0	0	0	0	0	607
0	0	0	0	0	0	0	0	0	0	180	0	179
0	0	0	0	0	0	0	0	0	0	0	467	467
0	0	0	0	0	0	729	0	0	0	0	0	729
0	0	0	0	106	0	0	105	0	0	691	200	775
0	0	0	0	0	0	366	0	0	0	0	0	366
0	0	0	0	0	0	0	0	0	0	59	545	553
0	0	0	0	0	0	267	0	0	0	0	0	267
0	0	0	0	124	0	0	79	0	0	0	0	158
0	0	0	0	0	0	0	0	0	0	350	0	349
0	0	0	0	0	0	157	0	0	0	0	0	156
0	0	0	0	0	0	799	101	0	0	733	133	952
0	0	0	0	0	0	402	0	0	0	0	0	402
0	0	0	0	0	0	176	0	0	0	0	0	175
0	0	0	0	0	0	0	0	0	0	167	0	167
0	0	0	0	0	0	0	0	0	0	428	0	428
0	0	0	0	0	0	0	0	0	0	398	0	398
0	0	0	0	146	68	0	0	0	0	74	0	198
0	0	0	0	154	0	0	0	0	0	0	0	153
0	0	0	0	0	0	0	0	0	0	628	0	628
0	0	0	0	0	0	0	0	0	0	244	0	243
0	0	0	0	0	74	0	0	0	0	0	192	219
0	0	0	0	0	0	415	0	0	0	0	0	414
0	0	0	0	0	0	818	79	0	0	570	0	921
0	0	0	0	242	0	0	0	0	0	0	0	241
0	0	0	0	240	0	0	0	0	0	0	0	239
0	0	0	0	195	0	0	0	0	0	0	0	195
0	0	0	0	0	0	289	0	0	0	0	0	288
0	0	0	0	167	0	0	0	0	0	0	0	167
0	0	0	0	343	0	0	0	0	0	0	0	343
0	0	0	0	173	0	0	0	0	0	0	0	173
0	0	0	0	114	0	0	78	0	0	164	0	257
0	0	0	0	175	0	0	0	0	0	0	0	175
0	0	0	0	199	0	0	0	0	0	0	65	219
0	0	0	0	0	0	0	0	0	0	189	0	189
0	0	0	0	0	0	230	0	0	0	45	0	233
0	0	0	0	0	0	618	0	0	0	0	0	618
0	0	0	0	0	0	652	79	0	0	0	0	666
0	0	0	0	163	0	0	0	0	0	0	0	163
0	0	0	0	0	0	133	0	0	0	244	0	316
0	0	0	0	0	0	0	0	0	0	0	200	200
0	0	0	0	0	0	0	0	0	0	0	251	250
0	0	0	0	0	0	596	0	0	0	0	0	596
0	0	0	0	0	63	0	0	0	0	423	0	436
0	0	0	0	0	0	629	0	0	0	0	0	629
0	0	0	0	0	0	748	0	0	0	627	0	901
0	0	0	0	194	0	0	0	0	0	0	0	194
0	0	0	0	0	0	258	0	0	0	52	69	287
0	0	0	0	275	0	0	0	0	0	0	0	275
0	0	0	0	175	0	0	0	0	0	0	0	175
0	0	0	0	0	0	895	0	0	0	0	0	895
0	0	0	0	161	0	0	0	0	0	0	0	161
0	0	0	0	173	0	0	0	0	0	0	0	173
0	0	0	0	140	0	0	0	0	0	143	0	231
0	0	0	0	344	0	0	0	0	0	0	0	343
0	0	0	0	0	0	999	337	0	0	951	191	999
0	0	0	0	0	0	0	0	0	0	209	0	209
0	0	0	0	0	0	0	0	0	0	175	0	175
0	0	0	0	0	0	0	0	0	0	398	0	398
0	0	0	0	161	0	0	0	0	0	0	0	161
0	0	0	0	0	0	0	0	0	0	483	558	761
0	0	0	0	0	0	342	0	0	0	0	0	342
0	0	0	0	132	0	0	0	0	0	0	95	180
0	0	0	0	0	0	339	0	0	0	0	0	339
0	0	0	0	0	0	0	0	0	0	231	201	359
0	0	0	0	0	0	0	0	0	0	290	0	290
0	0	0	0	136	0	729	0	0	0	139	251	829
0	0	0	0	0	0	603	0	0	0	0	0	603
0	0	0	0	0	0	0	0	0	0	474	0	474
0	0	0	0	178	0	0	0	0	0	0	0	177
0	0	0	0	0	0	0	0	0	0	165	0	165
0	0	0	0	0	0	629	0	0	0	0	0	629
0	0	0	0	0	0	442	0	0	0	0	251	564
0	0	0	0	0	0	748	0	0	0	0	0	748
0	0	0	0	0	0	249	0	0	0	0	0	248
0	0	0	0	0	0	0	0	0	0	479	0	479
0	0	0	0	0	0	0	0	0	0	472	0	472
0	0	0	0	199	0	0	0	0	0	0	0	199
0	0	0	0	0	0	402	0	0	0	0	86	430
0	0	0	0	0	0	0	0	0	0	0	251	250
0	0	0	0	0	0	542	78	0	0	0	0	559
0	0	0	0	0	0	0	0	0	0	0	172	171
0	0	0	974	0	0	665	0	900	0	759	0	965
0	0	0	0	0	0	0	0	0	0	0	170	169
0	0	0	0	0	0	0	0	0	0	166	0	165
0	0	0	0	137	0	0	0	0	0	244	0	319
0	0	0	0	0	0	0	0	0	0	161	0	161
0	0	0	0	0	0	491	0	0	0	0	0	491
0	0	0	0	0	0	0	0	0	0	400	0	400
0	0	0	0	167	0	80	0	0	0	44	0	203
0	0	0	0	0	0	235	0	0	0	0	0	235
0	0	0	0	0	0	0	0	0	0	176	0	175
0	0	0	0	0	0	0	0	0	0	190	0	190
0	0	0	0	201	0	0	0	0	0	525	0	604
0	0	0	0	161	0	0	0	0	0	0	0	161
0	0	0	0	0	0	0	0	0	0	232	0	231
0	0	0	0	0	0	168	0	0	0	0	0	167
0	0	0	0	0	0	197	0	0	0	0	0	197
0	0	0	0	0	0	896	0	0	0	0	0	896
0	0	0	0	0	0	0	0	0	0	233	0	232
0	0	0	0	0	0	0	0	0	0	232	0	231
0	0	0	0	0	0	0	86	0	0	277	0	310
0	0	0	0	0	0	458	0	0	0	0	0	457
0	0	0	0	162	0	0	0	0	0	0	0	161
0	0	0	0	288	0	0	0	0	0	0	0	288
0	0	0	0	155	0	0	0	0	0	0	0	154
0	0	0	0	166	0	0	0	0	0	0	0	165
0	0	0	0	151	0	0	0	0	0	0	0	150
0	0	0	0	308	0	0	0	0	0	0	0	307
0	0	0	0	159	0	0	0	0	0	0	0	158
0	0	0	0	247	0	0	0	0	0	0	0	246
0	0	0	0	189	0	0	0	0	0	0	0	189
0	0	0	0	319	0	0	0	0	0	0	0	319
0	0	0	0	391	0	0	0	0	0	0	0	390
0	0	0	0	166	0	0	0	0	0	0	0	165
0	0	0	0	0	0	0	0	0	0	424	0	424
0	0	0	0	161	0	0	0	0	0	0	0	161
0	0	0	0	188	0	0	0	0	0	0	0	188
0	0	0	0	238	0	0	0	0	0	0	0	237
0	0	0	0	158	0	0	0	0	0	0	0	157
0	0	0	0	180	0	0	0	0	0	0	0	179
0	0	0	0	171	0	0	0	0	0	0	0	171
0	0	0	0	239	0	0	0	0	0	0	0	238
0	0	0	0	157	0	0	0	0	0	0	0	156
0	0	0	0	156	0	0	0	0	0	0	0	155
0	0	0	0	240	0	0	0	0	0	0	0	239
0	0	0	0	0	0	0	0	0	0	299	0	299
0	0	0	0	0	0	421	0	0	0	0	0	420
0	0	0	0	232	0	0	0	0	0	0	0	231
0	0	0	0	189	0	0	0	0	0	0	0	189
0	0	0	0	0	0	0	0	0	0	425	0	424
0	0	0	0	0	0	0	0	0	0	360	0	360
0	0	0	0	280	0	0	0	0	0	0	0	280
0	0	0	0	169	0	0	0	0	0	0	0	169
0	0	0	0	285	0	0	0	0	0	0	0	284
0	0	0	0	0	0	0	0	0	0	394	0	394
0	0	0	0	197	0	0	0	0	0	139	0	279
0	0	0	0	0	0	243	0	0	0	0	0	242
0	0	0	0	202	0	0	0	0	0	0	0	202
0	0	0	0	192	0	0	0	0	0	0	0	192
0	0	0	0	0	0	843	0	0	0	0	0	843
0	0	0	0	199	0	0	0	0	0	0	0	199
0	0	0	0	0	0	0	0	0	0	473	0	473
0	0	0	0	174	0	0	0	0	0	0	0	173
0	0	0	0	259	0	0	0	0	0	0	0	258
0	0	0	0	247	0	0	0	0	0	0	0	246
0	0	0	0	0	0	0	0	0	0	415	0	414
0	0	0	0	0	0	0	0	0	0	153	0	152
0	0	0	0	113	0	0	0	0	0	137	0	201
0	0	0	0	152	0	0	0	0	0	0	0	151
0	0	0	0	168	0	0	0	0	0	0	0	167
0	0	0	0	168	0	0	0	0	0	0	0	167
0	0	0	0	182	0	0	0	0	0	210	0	326
0	0	0	0	0	0	0	0	0	0	621	0	621
0	0	0	0	0	0	0	0	0	0	175	0	175
0	0	0	0	227	0	0	0	0	0	0	0	226
0	0	0	0	0	0	429	0	0	0	0	0	429
0	0	0	0	0	0	0	0	0	0	151	0	150
0	0	0	0	272	0	0	0	0	0	0	0	272
0	0	0	0	154	0	0	0	0	0	0	0	153
0	0	0	0	155	0	0	0	0	0	0	0	154
0	0	0	0	0	0	0	0	0	0	230	0	229
0	0	0	0	308	0	0	0	0	0	0	0	307
0	0	0	0	0	0	0	0	0	0	263	0	263
0	0	0	0	201	0	0	0	0	0	0	0	201
0	0	0	0	0	0	0	0	0	0	484	0	483
0	0	0	0	160	0	0	0	0	0	0	0	159
0	0	0	0	225	0	0	0	0	0	0	0	224
0	0	0	0	182	0	0	0	0	0	0	0	181
0	0	0	0	0	0	0	0	0	0	260	0	260
0	0	0	0	190	0	0	0	0	0	0	0	190
0	0	0	0	420	0	0	0	0	0	0	0	420
0	0	0	0	261	0	0	0	0	0	0	0	261
0	0	0	0	0	0	0	0	0	0	232	0	231
0	0	0	0	297	0	0	0	0	0	0	0	297
0	0	0	0	255	0	0	0	0	0	0	0	254
0	0	0	0	231	0	0	0	0	0	0	0	230
0	0	0	0	0	0	719	0	0	0	0	0	719
0	0	0	0	465	0	0	0	0	0	0	0	465
0	0	0	0	569	0	0	0	0	0	0	0	569
0	0	0	0	153	0	0	0	0	0	0	0	152
0	0	0	0	227	0	0	0	0	0	0	0	226
0	0	0	0	235	0	0	0	0	0	0	0	235
0	0	0	0	277	0	0	0	0	0	0	0	277
0	0	0	0	226	0	0	0	0	0	0	0	225
0	0	0	0	0	0	0	0	0	0	399	0	398
0	0	0	0	177	0	0	0	0	0	0	0	177
0	0	0	0	246	0	0	0	0	0	0	0	245
0	0	0	0	0	0	0	0	0	0	396	0	396
0	0	0	0	158	0	0	0	0	0	0	0	157
0	0	0	0	157	0	0	0	0	0	0	0	156
0	0	0	0	384	0	0	0	0	0	0	0	384
0	0	0	0	357	0	0	0	0	0	0	0	357
0	0	0	0	354	0	0	0	0	0	0	0	354
0	0	0	0	266	0	0	0	0	0	0	0	266
0	0	0	0	124	0	0	0	0	0	130	0	205
0	0	0	0	235	0	0	0	0	0	0	0	235
0	0	0	0	222	0	0	0	0	0	0	0	222
0	0	0	0	238	0	0	0	0	0	0	0	237
0	0	0	0	0	0	0	0	0	0	309	0	309
0	0	0	0	229	0	0	0	0	0	0	0	228
0	0	0	0	331	0	0	0	0	0	0	0	331
0	0	0	0	156	0	0	0	0	0	529	0	585
0	0	0	0	234	0	0	0	0	0	0	0	234
0	0	0	0	200	0	0	0	0	0	0	0	200
0	0	0	0	208	0	0	0	0	0	0	0	208
0	0	0	0	244	0	0	0	0	0	0	0	243
0	0	0	0	246	0	0	0	0	0	0	0	245
0	0	0	0	0	0	478	0	0	0	0	0	478
0	0	0	0	224	0	0	0	0	0	0	0	224
0	0	0	0	246	0	0	0	0	0	0	0	245
0	0	0	0	182	0	0	0	0	0	0	0	181
0	0	0	0	0	0	0	0	0	0	352	0	351
0	0	0	0	0	0	0	0	0	0	291	0	290
0	0	0	0	174	0	0	0	0	0	0	0	173
0	0	0	0	0	0	400	0	0	0	529	0	705
0	0	0	0	0	0	0	0	0	0	478	0	478
0	0	0	0	229	0	0	0	0	0	0	0	228
0	0	0	0	223	0	0	0	0	0	0	0	223
0	0	0	0	283	0	0	0	0	0	0	0	282
0	0	0	0	262	0	0	0	0	0	0	0	262
0	0	0	0	0	0	0	0	0	0	428	0	428
0	0	0	0	198	0	0	0	0	0	0	0	198
0	0	0	0	294	0	0	0	0	0	0	0	294
0	0	0	0	0	0	202	0	0	0	0	0	202
0	0	0	0	0	0	0	0	0	0	415	0	414
0	0	0	0	0	0	196	0	0	0	0	0	196
0	0	0	0	263	0	0	0	0	0	0	0	263
0	0	0	0	344	0	0	0	0	0	0	0	343
0	0	0	0	271	0	0	0	0	0	0	0	271
0	0	0	0	0	0	0	0	0	0	397	0	396
0	0	0	0	250	0	0	0	0	0	0	0	250
0	0	0	0	0	0	409	0	0	0	0	0	408
0	0	0	0	197	0	0	0	0	0	0	0	197
0	0	0	0	164	0	0	0	0	0	0	0	163
0	0	0	0	225	0	0	0	0	0	0	0	224
0	0	0	0	0	0	206	0	0	0	0	0	206
0	0	0	0	0	0	0	0	0	0	210	0	210
0	0	0	0	317	0	0	0	0	0	0	0	317
0	0	0	0	304	0	0	0	0	0	428	0	584
0	0	0	0	171	0	0	0	0	0	0	0	171
0	0	0	0	0	0	0	0	0	0	244	0	243
0	0	0	0	0	0	0	0	0	0	210	0	210
0	0	0	0	257	0	0	0	0	0	0	0	256
0	0	0	0	0	0	209	0	0	0	0	0	209
0	0	0	0	153	0	0	0	0	0	0	0	152
0	0	0	0	238	0	0	0	0	0	0	0	237
0	0	0	0	208	0	0	0	0	0	0	0	208
0	0	0	0	0	0	490	0	0	0	0	0	489
0	0	0	0	0	0	0	0	0	0	269	0	269
0	0	0	0	277	0	999	0	0	0	0	0	999
0	0	0	0	0	0	0	0	0	0	188	0	188
0	0	0	0	235	0	0	0	0	0	180	0	345
0	0	0	0	0	0	212	0	0	0	0	0	212
0	0	0	0	191	0	0	0	0	0	41	0	191
0	0	0	0	275	0	0	0	0	0	0	0	275
0	0	0	0	0	0	0	0	720	0	245	0	779
0	0	0	0	0	0	0	0	0	0	271	0	271
0	0	0	0	0	0	0	0	0	0	205	0	205
0	0	0	0	0	0	0	0	0	0	262	0	262
0	0	0	0	0	0	0	0	0	0	210	0	210
0	0	0	0	0	0	0	0	0	0	244	0	243
0	0	0	0	0	0	0	0	0	0	210	0	210
0	0	0	0	0	0	0	0	0	0	169	0	169
0	0	0	0	0	0	0	0	0	0	232	0	231
0	0	0	0	0	0	0	0	720	0	0	0	720
0	0	0	0	0	0	0	0	0	0	231	0	230
0	0	0	0	0	0	228	0	0	0	0	0	227
0	0	0	0	0	0	367	0	0	0	0	0	367
0	0	0	0	0	0	0	0	720	0	0	0	720
0	0	0	0	0	0	0	0	720	0	55	0	724
0	0	0	0	0	0	0	0	0	0	352	0	351
0	0	0	0	0	0	0	0	0	0	244	0	243
0	0	0	0	0	0	524	0	0	0	0	0	524
0	0	0	0	0	0	308	0	0	0	0	0	307
0	0	0	0	0	0	0	0	0	0	571	0	571
0	0	0	0	0	0	789	0	0	0	0	0	789
0	0	0	0	0	0	0	0	0	0	399	0	398
0	0	0	0	0	0	0	0	0	0	154	0	153
0	0	0	0	0	0	483	0	0	0	90	0	509
0	0	0	0	0	0	0	0	0	0	396	0	396
0	0	0	0	0	0	0	0	0	0	233	0	232
0	0	0	0	0	0	300	0	0	0	0	0	300
0	0	0	0	0	0	984	0	0	0	820	0	997
0	0	0	0	0	0	947	0	0	0	0	0	947
0	0	0	0	0	0	0	0	0	0	351	0	351
0	0	0	0	0	0	0	0	720	0	90	0	734
0	0	0	0	0	0	0	0	0	0	395	0	394
0	0	0	0	0	0	741	0	0	0	0	0	741
0	0	0	0	0	0	0	0	0	0	175	0	175
0	0	0	0	0	0	0	0	0	0	210	0	210
0	0	0	0	0	0	741	0	0	0	0	0	741
0	0	0	0	0	0	279	0	0	0	0	0	279
0	0	0	0	0	0	0	0	0	0	176	0	175
0	0	0	0	0	0	368	0	0	0	0	0	368
0	0	0	0	0	0	0	0	720	0	0	0	720
0	0	0	0	0	0	0	0	720	0	108	0	739
0	0	0	0	0	0	0	0	0	0	209	0	209
0	0	0	0	0	0	741	0	0	0	45	0	742
0	0	0	0	0	0	0	0	0	0	705	0	705
0	0	0	0	0	0	0	0	0	0	160	0	159
0	0	0	0	0	0	879	0	0	0	0	0	879
0	0	0	0	0	0	744	0	0	0	531	0	874
0	0	0	0	0	0	0	0	0	0	419	0	418
0	0	0	0	0	0	284	0	0	0	0	0	284
0	0	0	0	0	0	263	0	0	0	59	0	276
0	0	0	0	0	0	741	0	0	0	0	0	741
0	0	0	0	0	0	0	0	0	0	428	0	428
0	0	0	0	0	0	741	0	0	0	136	0	766
0	0	0	0	0	0	0	0	0	0	232	0	231
0	0	0	0	0	0	0	0	0	0	151	115	216
0	0	0	0	0	0	0	0	0	0	189	0	189
0	0	0	0	0	0	0	0	0	0	166	0	165
0	0	0	0	0	0	0	0	0	0	190	0	190
0	0	0	0	0	0	0	0	0	0	155	0	154
0	0	0	0	0	0	0	0	720	0	0	0	720
0	0	0	0	0	0	0	0	0	0	270	0	270
0	0	0	0	0	0	741	0	0	0	54	0	744
0	0	0	0	0	0	0	0	0	0	0	202	202
0	0	0	0	0	0	0	0	0	0	479	0	479
0	0	0	0	0	0	0	0	0	0	520	0	520
0	0	0	0	0	0	0	0	0	0	425	0	424
0	0	0	0	0	0	0	0	720	0	80	0	731
0	0	0	0	0	0	0	0	0	0	399	0	398
0	0	0	0	0	0	366	0	0	0	80	0	391
0	0	0	0	0	0	239	0	0	0	0	0	238
0	0	0	0	0	0	0	0	0	0	475	0	475
0	0	0	0	0	0	0	0	0	0	450	0	450
0	0	0	0	0	0	0	0	0	0	206	0	206
0	0	0	0	0	0	248	0	0	0	0	0	248
0	0	0	0	0	0	696	0	0	0	0	0	696
0	0	0	0	0	0	0	0	0	0	520	0	520
0	0	0	0	0	0	427	0	0	0	359	0	617
0	0	0	0	0	0	0	0	0	0	205	0	205
0	0	0	0	0	0	0	0	0	0	161	0	161
0	0	0	0	0	0	739	0	0	0	0	0	739
0	0	0	0	0	0	364	0	0	0	232	0	490
0	0	0	0	0	0	787	0	0	0	0	0	787
0	0	0	0	0	0	732	0	0	0	820	0	949
0	0	0	0	0	0	0	0	0	0	175	0	175
0	0	0	0	0	0	0	0	0	0	202	0	202
0	0	0	0	0	0	0	0	360	0	0	0	360
0	0	0	0	0	0	0	0	0	0	352	0	351
0	0	0	0	0	0	0	0	0	0	151	0	150
0	0	0	0	0	0	745	0	0	0	707	0	922
0	0	0	0	0	0	0	0	0	0	165	0	165
0	0	0	0	0	0	0	0	0	0	450	0	450
0	0	0	0	0	0	695	0	0	0	42	0	695
0	0	0	0	0	0	0	0	0	0	530	0	530
0	0	0	0	0	0	244	0	0	0	0	0	243
0	0	0	0	0	0	0	0	0	0	210	0	210
0	0	0	0	0	0	0	0	0	0	165	0	165
0	0	0	0	0	0	0	0	0	0	418	0	418
0	0	0	0	0	0	519	0	0	0	0	0	519
0	0	0	0	0	0	524	0	0	0	0	0	524
0	0	0	0	0	0	0	0	0	0	269	0	269
0	0	0	0	0	0	0	0	0	0	398	0	398
0	0	0	0	0	0	0	0	0	0	574	0	574
0	0	0	0	0	0	999	0	720	0	902	0	999
0	0	0	0	0	0	0	0	0	0	275	0	275
0	0	0	0	0	0	0	0	0	0	166	0	165
0	0	0	0	0	0	0	0	0	0	629	0	629
0	0	0	0	0	0	0	0	0	0	308	0	307
0	0	0	0	0	0	0	0	0	0	310	0	309
0	0	0	0	0	0	0	0	0	0	157	0	156
0	0	0	0	0	0	0	0	0	0	573	0	573
0	0	0	0	0	0	0	0	0	0	161	0	161
0	0	0	0	0	0	377	0	0	0	0	0	377
0	0	0	0	0	0	288	0	0	0	91	0	325
0	0	0	0	0	0	0	0	0	0	152	0	151
0	0	0	0	0	0	739	0	0	0	133	0	764
0	0	0	0	0	0	741	0	0	0	0	0	741
0	0	0	0	0	0	0	0	0	0	474	0	474
0	0	0	0	0	0	741	0	0	0	0	0	741
0	0	0	0	0	0	308	0	0	0	0	0	307
0	0	0	0	0	0	863	0	0	0	0	0	863
0	0	0	0	0	0	0	0	0	0	188	0	188
0	0	0	0	0	0	643	0	0	0	0	0	643
0	0	0	0	0	0	0	0	0	0	820	0	820
0	0	0	0	0	0	454	0	0	0	0	0	454
0	0	0	0	0	0	116	0	0	0	431	0	475
0	0	0	0	0	0	0	0	0	0	179	0	179
0	0	0	0	0	0	366	0	0	0	54	0	374
0	0	0	0	0	0	739	0	0	0	91	0	752
0	0	0	0	0	0	732	0	0	0	820	0	949
0	0	0	0	0	0	0	0	720	0	0	0	720
0	0	0	0	0	0	0	0	0	0	277	0	277
0	0	0	0	0	0	0	0	0	0	307	0	307
0	0	0	0	0	0	192	0	0	0	0	0	192
0	0	0	0	0	0	346	0	0	0	0	0	345
0	0	0	0	0	0	426	0	0	0	0	0	426
0	0	0	0	0	0	0	0	0	0	490	0	489
0	0	0	0	0	0	761	0	0	0	0	0	761
0	0	0	0	0	0	0	0	0	0	152	0	151
0	0	0	0	0	0	0	0	0	0	727	0	727
0	0	0	0	0	0	779	0	0	0	0	0	779
0	0	0	0	0	0	0	0	720	0	0	0	720
0	0	0	0	0	0	421	0	0	0	0	0	420
0	0	0	0	0	0	0	0	0	0	270	0	270
0	0	0	0	0	0	809	0	0	0	0	0	809
0	0	0	0	0	0	128	0	0	0	107	0	188
0	0	0	0	0	0	0	0	720	0	0	0	720
0	0	0	0	0	0	278	0	0	0	52	0	286
0	0	0	0	0	0	0	0	0	0	553	0	553
0	0	0	0	0	0	0	0	720	0	0	0	720
0	0	0	0	0	0	418	0	0	0	0	0	418
0	0	0	0	0	0	0	0	0	0	356	0	356
0	0	0	0	0	0	0	0	0	0	354	0	354
0	0	0	0	0	0	409	0	0	0	102	0	446
0	0	0	0	0	0	0	0	0	0	174	0	173
0	0	0	0	0	0	0	0	720	0	0	0	720
0	0	0	0	0	0	0	0	0	0	187	0	187
0	0	0	0	0	0	762	0	0	0	0	0	762
0	0	0	0	0	0	0	0	0	0	268	0	268
0	0	0	0	0	0	732	0	0	0	0	0	732
0	0	0	0	0	0	0	0	0	0	186	0	186
0	0	0	0	0	0	0	0	0	0	189	0	189
0	0	0	0	0	0	0	0	0	0	210	0	210
0	0	0	0	0	0	0	0	0	0	352	0	351
0	0	0	0	0	0	0	0	0	0	430	0	430
0	0	0	0	0	0	950	0	0	0	917	0	995
0	0	0	0	0	0	739	0	0	0	0	0	739
0	0	0	0	0	0	0	0	0	0	267	0	267
0	0	0	0	0	0	0	0	0	0	260	0	260
0	0	0	0	0	0	346	0	0	0	0	0	345
0	0	0	0	0	0	0	0	0	0	429	0	429
0	0	0	0	0	0	790	0	0	0	0	0	790
0	0	0	0	0	0	0	0	0	0	171	0	171
0	0	0	0	0	0	0	0	0	0	397	0	396
0	0	0	0	0	0	0	0	0	0	400	0	400
0	0	0	0	0	0	191	0	0	0	272	0	385
0	0	0	0	0	0	483	0	0	0	0	0	483
0	0	0	0	0	0	739	0	0	0	80	0	749
0	0	0	0	0	0	0	0	0	0	272	0	272
0	0	0	0	0	0	417	0	0	0	0	0	416
0	0	0	0	0	0	284	0	0	0	0	0	284
0	0	0	0	0	0	0	0	0	0	181	0	181
0	0	0	0	0	0	0	0	0	0	234	0	234
[truncated: 909,415 more rows]
